# Supplementary material for: Genome-wide and protein kinase-focused RNAi screens reveal conserved and novel damage response pathways in Trypanosoma brucei
Source: PLoS Pathog. 2017 Jul 24;13(7):e1006477. doi: 10.1371/journal.ppat.1006477 (PMC5542689; doi:10.1371/journal.ppat.1006477)
Supplement: S1 Table — Reads are normalised to CDS length and total number of reads (NGP denotes no mapped reads were detected), and ratios of the reads in the different samples, as well as a summary of the effects predicted by the ratios, are provided. Data are ordered from low to high Tm/T ratios. (XLSX) [file ppat.1006477.s001.xlsx]

## Sheet: Sheet1
GeneID	Tet 1 day (Control, C)	Tet 5 days (T)	Tet+MMS 5 days (Tm )	Summary	T/C	Tm/C	Tm/T	GeneID	[Product Description]
Tb927.5.5320	3	3.95	NGP	Tns, MMSko	1.317	#VALUE!	#VALUE!	Tb927.5.5320	variant surface glycoprotein (VSG, pseudogene), putative,variant surface glycoprotein, degenerate
Tb927.6.4040	2.8	2.55	NGP	Tns, MMSko	0.911	#VALUE!	#VALUE!	Tb927.6.4040	hypothetical protein, conserved
Tb927.8.5430	3.9	4.55	NGP	Tns, MMSko	1.167	#VALUE!	#VALUE!	Tb927.8.5430	hypothetical protein, conserved
Tb04.3I12.100	13.8	2.7	NGP	Td, MMSko	0.196	#VALUE!	#VALUE!	Tb04.3I12.100	hypothetical protein
Tb07.26A24.210	22.8	3.35	NGP	Td, MMSko	0.147	#VALUE!	#VALUE!	Tb07.26A24.210	hypothetical protein
Tb927.1.2970	9.4	2.05	NGP	Td, MMSko	0.218	#VALUE!	#VALUE!	Tb927.1.2970	hypothetical protein, conserved
Tb927.10.12360	23.1	4.75	NGP	Td, MMSko	0.206	#VALUE!	#VALUE!	Tb927.10.12360	hypothetical protein, conserved
Tb927.10.5770	9.1	2.4	NGP	Td, MMSko	0.264	#VALUE!	#VALUE!	Tb927.10.5770	valosin-containing protein homolog,Transitional endoplasmic reticulum ATPase, putative (VCP)
Tb927.11.11990	15.4	3.45	NGP	Td, MMSko	0.224	#VALUE!	#VALUE!	Tb927.11.11990	hypothetical protein
Tb927.11.15170	11.7	2.9	NGP	Td, MMSko	0.248	#VALUE!	#VALUE!	Tb927.11.15170	hypothetical protein, conserved
Tb927.11.6070	20.6	4	NGP	Td, MMSko	0.194	#VALUE!	#VALUE!	Tb927.11.6070	hypothetical protein, conserved
Tb927.11.650	30.8	4.1	NGP	Td, MMSko	0.133	#VALUE!	#VALUE!	Tb927.11.650	hypothetical protein, conserved
Tb927.2.1820	15.8	2.9	NGP	Td, MMSko	0.184	#VALUE!	#VALUE!	Tb927.2.1820	protein kinase, putative
Tb927.6.5290	5.8	2.05	NGP	Td, MMSko	0.353	#VALUE!	#VALUE!	Tb927.6.5290	variant surface glycoprotein (VSG, pseudogene), putative,variant surface glycoprotein, degenerate
Tb927.7.2110	12.8	2.45	NGP	Td, MMSko	0.191	#VALUE!	#VALUE!	Tb927.7.2110	hypothetical protein, conserved
Tb927.8.1750	41.6	3.25	NGP	Td, MMSko	0.078	#VALUE!	#VALUE!	Tb927.8.1750	hypothetical protein, conserved
Tb927.9.16240	10.3	2.2	NGP	Td, MMSko	0.214	#VALUE!	#VALUE!	Tb927.9.16240	variant surface glycoprotein (VSG), interrupted degenerate and frameshifted fragment
Tb927.5.4390	56.5	55.8	8.5	Tns, MMSd,Tm/T_d	0.988	0.15	0.152	Tb927.5.4390	hypothetical protein, conserved
Tb927.10.14590	26.4	28.95	4.9	Tns, MMSd,Tm/T_d	1.097	0.186	0.169	Tb927.10.14590	hypothetical protein, conserved
Tb927.3.220	21.3	102	17.75	Ti, MMSns, Tm/T_d	4.789	0.833	0.174	Tb927.3.220	variant surface glycoprotein (VSG, pseudogene), putative,variant surface glycoprotein, degenerate
Tb927.9.10230	41.8	68.45	12.25	Tns, MMSd,Tm/T_d	1.638	0.293	0.179	Tb927.9.10230	hypothetical protein, conserved
Tb927.9.5400	85.8	112.25	20.75	Tns, MMSd,Tm/T_d	1.308	0.242	0.185	Tb927.9.5400	hypothetical protein, unlikely
Tb927.10.8340	19.6	41.1	7.6	Ti, MMSd, Tm/T_d	2.097	0.388	0.185	Tb927.10.8340	hypothetical protein
Tb927.11.8520	36.4	42.2	7.9	Tns, MMSd,Tm/T_d	1.159	0.217	0.187	Tb927.11.8520	DNA polymerase kappa, putative,DNA polymerase IV, putative
Tb927.10.8560	12.6	11.1	2.2	Tns, MMSd,Tm/T_d	0.881	0.175	0.198	Tb927.10.8560	small GTPase, putative (RAB23)
Tb927.10.10820	16.9	27.05	5.45	Tns, MMSd,Tm/T_d	1.601	0.322	0.201	Tb927.10.10820	hypothetical protein, conserved
Tb927.9.2280	19.5	55.35	11.75	Ti, MMSns, Tm/T_d	2.838	0.603	0.212	Tb927.9.2280	hypothetical protein, conserved
Tb927.1.2920	5.6	10.2	2.2	Tns, MMSd,Tm/T_d	1.821	0.393	0.216	Tb927.1.2920	hypothetical protein, unlikely
Tb927.10.1440	21.8	31.45	6.8	Tns, MMSd,Tm/T_d	1.443	0.312	0.216	Tb927.10.1440	hypothetical protein, conserved
Tb927.11.17490	7.9	13.45	2.95	Tns, MMSd,Tm/T_d	1.703	0.373	0.219	Tb927.11.17490	variant surface glycoprotein (VSG), point mutation
Tb927.11.5690	31.9	24.9	5.55	Tns, MMSd,Tm/T_d	0.781	0.174	0.223	Tb927.11.5690	SNF2 DNA repair protein, putative,SNF2 family protein
Tb927.8.1660	15.7	12.25	2.75	Tns, MMSd,Tm/T_d	0.78	0.175	0.224	Tb927.8.1660	procyclin-associated gene (pseudogene), putative
Tb927.11.19160	12.9	13.85	3.2	Tns, MMSd,Tm/T_d	1.074	0.248	0.231	Tb927.11.19160	variant surface glycoprotein (VSG, pseudogene), putative
Tb927.1.4240	32	34.55	8.5	Tns, MMSd,Tm/T_d	1.08	0.266	0.246	Tb927.1.4240	hypothetical protein, unlikely
Tb927.5.3550	13.1	10.25	2.55	Tns, MMSd,Tm/T_d	0.782	0.195	0.249	Tb927.5.3550	hypothetical protein, conserved
Tb927.10.12960	8.6	21.1	5.3	Ti, MMSns, Tm/T_d	2.453	0.616	0.251	Tb927.10.12960	ras-related protein rab-5,small GTPase, putative (RAB5A)
Tb927.9.13170	107.7	105.25	27.6	Tns, MMSd,Tm/T_d	0.977	0.256	0.262	Tb927.9.13170	hypothetical protein, unlikely
Tb927.7.3470	9.3	19.9	5.45	Ti, MMSns, Tm/T_d	2.14	0.586	0.274	Tb927.7.3470	p22 protein precursor, putative
Tb927.10.10790	36	24.75	6.85	Tns, MMSd,Tm/T_d	0.688	0.19	0.277	Tb927.10.10790	hypothetical protein
Tb927.11.11300	28.7	21.9	6.2	Tns, MMSd,Tm/T_d	0.763	0.216	0.283	Tb927.11.11300	hypothetical protein, conserved
Tb927.1.3370	17.2	50.75	14.55	Ti, MMSns, Tm/T_d	2.951	0.846	0.287	Tb927.1.3370	hypothetical protein, unlikely
Tb927.10.10410	7.3	7.45	2.15	Tns, MMSd,Tm/T_d	1.021	0.295	0.289	Tb927.10.10410	DNA replication licensing factor MCM8, putative
Tb927.10.3710	22.7	20.45	5.95	Tns, MMSd,Tm/T_d	0.901	0.262	0.291	Tb927.10.3710	proteasome activator protein PA26
Tb927.8.1730	36.2	34.95	10.2	Tns, MMSd,Tm/T_d	0.965	0.282	0.292	Tb927.8.1730	hypothetical protein, conserved
Tb927.5.550	8391	160.8	47	Td, MMSd, Tm/T_d	0.019	0.006	0.292	Tb927.5.550	vacuolar ATP synthase, putative
Tb927.9.3250	19.6	9.45	2.8	Td, MMSd, Tm/T_d	0.482	0.143	0.296	Tb927.9.3250	hypothetical protein, unlikely
Tb927.11.18400	28.4	38.7	11.5	Tns, MMSd,Tm/T_d	1.363	0.405	0.297	Tb927.11.18400	variant surface glycoprotein (VSG), pseudogene
Tb927.11.13870	31.4	68.6	20.5	Ti, MMSns, Tm/T_d	2.185	0.653	0.299	Tb927.11.13870	hypothetical protein, conserved
Tb927.11.6800	7.5	21.05	6.35	Ti, MMSns, Tm/T_d	2.807	0.847	0.302	Tb927.11.6800	hypothetical protein, conserved
Tb927.9.17550	33.5	37.4	11.5	Tns, MMSd,Tm/T_d	1.116	0.343	0.307	Tb927.9.17550	variant surface glycoprotein (VSG, pseudogene), putative,variant surface glycoprotein (VSG), interrupted fragment (VSG22)
Tb927.8.5950	54.3	90.85	27.95	Tns, MMSns,Tm/T_d	1.673	0.515	0.308	Tb927.8.5950	protein kinase, putative
Tb927.3.2580	13	43.6	13.5	Ti, MMSns, Tm/T_d	3.354	1.038	0.31	Tb927.3.2580	hypothetical protein, conserved
Tb927.1.3650	22.2	115	35.8	Ti, MMSns, Tm/T_d	5.18	1.613	0.311	Tb927.1.3650	hypothetical protein, unlikely
Tb927.10.5960	34.1	17.8	5.6	Tns, MMSd,Tm/T_d	0.522	0.164	0.315	Tb927.10.5960	engulfment and cell motility domain 2, putative
Tb927.11.750	76.8	85.65	26.95	Tns, MMSd,Tm/T_d	1.115	0.351	0.315	Tb927.11.750	DNA repair protein, putative
Tb927.11.8490	20.8	40.6	13	Tns, MMSns,Tm/T_d	1.952	0.625	0.32	Tb927.11.8490	DNA polymerase kappa, putative
Tb927.9.8940	26.3	13.25	4.25	Tns, MMSd,Tm/T_d	0.504	0.162	0.321	Tb927.9.8940	hypothetical protein, unlikely
Tb927.10.15780	33.9	43.25	14.2	Tns, MMSd,Tm/T_d	1.276	0.419	0.328	Tb927.10.15780	hypothetical protein, conserved
Tb927.10.14810	11.6	24.6	8.1	Ti, MMSns, Tm/T_d	2.121	0.698	0.329	Tb927.10.14810	hypothetical protein, conserved
Tb927.9.14970	5.6	42.15	13.9	Ti, MMSi, Tm/T_ns	7.527	2.482	0.33	Tb927.9.14970	hypothetical protein, unlikely
Tb927.1.930	10.8	13.25	4.4	Tns, MMSd,Tm/T_d	1.227	0.407	0.332	Tb927.1.930	hypothetical protein, unlikely
Tb927.9.1170	37.6	54.9	18.35	Tns, MMSd,Tm/T_d	1.46	0.488	0.334	Tb927.9.1170	variant surface glycoprotein (VSG, pseudogene), putative,variant surface glycoprotein (VSG), degenerate frameshifted
Tb927.11.8020	24.4	25.4	8.55	Tns, MMSd,Tm/T_d	1.041	0.35	0.337	Tb927.11.8020	hypothetical protein, conserved
Tb927.9.14610	22.4	20.25	6.85	Tns, MMSd,Tm/T_d	0.904	0.306	0.338	Tb927.9.14610	hypothetical protein, unlikely
Tb927.6.5800	NGP	13.4	4.55	No Control G	#VALUE!	#VALUE!	0.34	Tb927.6.5800	variant surface glycoprotein (VSG, pseudogene), putative,variant surface glycoprotein, fragment
Tb927.11.570	18.5	31.6	10.75	Tns, MMSns,Tm/T_d	1.708	0.581	0.34	Tb927.11.570	hypothetical protein, conserved
Tb927.11.3040	6.4	7.4	2.55	Tns, MMSd,Tm/T_d	1.156	0.398	0.345	Tb927.11.3040	hypothetical protein
Tb927.11.7540	13.9	11	3.8	Tns, MMSd,Tm/T_d	0.791	0.273	0.345	Tb927.11.7540	electron-transfer-flavoprotein, alpha polypeptide, putative
Tb927.11.13110	44.5	66.25	22.95	Tns, MMSns,Tm/T_d	1.489	0.516	0.346	Tb927.11.13110	hypothetical protein, conserved
Tb927.10.650	16.5	7.85	2.75	Td, MMSd, Tm/T_d	0.476	0.167	0.35	Tb927.10.650	TAX-2
Tb927.2.5230	19.2	68.05	23.95	Ti, MMSns, Tm/T_d	3.544	1.247	0.352	Tb927.2.5230	protein kinase, putative
Tb927.11.20620	11.4	14.2	5	Tns, MMSd,Tm/T_d	1.246	0.439	0.352	Tb927.11.20620	variant surface glycoprotein (VSG, pseudogene), putative
Tb927.8.3090	8.2	17.45	6.15	Ti, MMSns, Tm/T_d	2.128	0.75	0.352	Tb927.8.3090	hypothetical protein, conserved
Tb927.9.16780	42.8	41.25	14.55	Tns, MMSd,Tm/T_d	0.964	0.34	0.353	Tb927.9.16780	variant surface glycoprotein (VSG, pseudogene), putative,variant surface glycoprotein (VSG), point- mutated fragment
Tb927.11.8500	31.2	29.25	10.4	Tns, MMSd,Tm/T_d	0.938	0.333	0.356	Tb927.11.8500	DNA polymerase kappa, putative
Tb927.11.17620	11.2	8.85	3.15	Tns, MMSd,Tm/T_d	0.79	0.281	0.356	Tb927.11.17620	variant surface glycoprotein (VSG), fragment
Tb927.1.2050	32.8	45.15	16.15	Tns, MMSd,Tm/T_d	1.377	0.492	0.358	Tb927.1.2050	hypothetical protein, unlikely
Tb927.6.5640	4.5	9.2	3.3	Ti, MMSns, Tm/T_d	2.044	0.733	0.359	Tb927.6.5640	variant surface glycoprotein (VSG, pseudogene), putative,variant surface glycoprotein, degenerate
Tb927.6.4170	7.8	20.05	7.2	Ti, MMSns, Tm/T_d	2.571	0.923	0.359	Tb927.6.4170	hypothetical protein, conserved
Tb927.10.4280	32.9	89.4	32.45	Ti, MMSns, Tm/T_d	2.717	0.986	0.363	Tb927.10.4280	hypothetical protein, conserved
Tb927.9.8550	37.3	14.95	5.45	Td, MMSd, Tm/T_d	0.401	0.146	0.365	Tb927.9.8550	hypothetical protein, conserved
Tb927.8.3210	21.9	7.8	2.85	Td, MMSd, Tm/T_d	0.356	0.13	0.365	Tb927.8.3210	hypothetical protein, conserved
Tb927.9.4830	15.9	24.8	9.1	Tns, MMSns,Tm/T_d	1.56	0.572	0.367	Tb927.9.4830	hypothetical protein, unlikely
Tb927.10.7780	29.3	92.75	34.2	Ti, MMSns, Tm/T_d	3.166	1.167	0.369	Tb927.10.7780	mitogen-activated protein kinase 1, putative
Tb927.4.2670	37.4	57.9	21.4	Tns, MMSns,Tm/T_d	1.548	0.572	0.37	Tb927.4.2670	pyroglutamyl-peptidase I (PGP), putative,cysteine peptidase, Clan CF, family C15, putative
Tb927.5.287b	12.9	17.15	6.35	Tns, MMSd,Tm/T_d	1.329	0.492	0.37	Tb927.5.287b	galactokinase (pseudogene)
Tb927.11.11870	28.5	22.55	8.4	Tns, MMSd,Tm/T_d	0.791	0.295	0.373	Tb927.11.11870	hypothetical protein, conserved
Tb927.3.820	10.7	22.55	8.4	Ti, MMSns, Tm/T_d	2.107	0.785	0.373	Tb927.3.820	hypothetical protein, conserved
Tb927.11.18380	9.4	15.7	5.85	Tns, MMSns,Tm/T_d	1.67	0.622	0.373	Tb927.11.18380	Variant Surface Glycoprotein, putative
Tb927.9.16720	29.9	47.75	17.8	Tns, MMSns,Tm/T_d	1.597	0.595	0.373	Tb927.9.16720	variant surface glycoprotein (VSG, pseudogene), putative,variant surface glycoprotein (VSG), frameshifted and degenerate
Tb927.3.3920	11.4	19.3	7.2	Tns, MMSns,Tm/T_d	1.693	0.632	0.373	Tb927.3.3920	serine/threonine-protein kinase, putative,protein kinase, putative
Tb927.3.3240	23.4	79.9	29.85	Ti, MMSns, Tm/T_d	3.415	1.276	0.374	Tb927.3.3240	hypothetical protein, conserved
Tb927.3.670	8.1	15.15	5.7	Tns, MMSns,Tm/T_d	1.87	0.704	0.376	Tb927.3.670	hypothetical protein
Tb927.10.12810	56.3	25.65	9.8	Td, MMSd, Tm/T_d	0.456	0.174	0.382	Tb927.10.12810	cholinephosphate cytidylyltransferase A, putative
Tb927.3.2380	28.6	83.45	32.05	Ti, MMSns, Tm/T_d	2.918	1.121	0.384	Tb927.3.2380	hypothetical protein, conserved
Tb927.9.3750	28.8	34.85	13.55	Tns, MMSd,Tm/T_d	1.21	0.47	0.389	Tb927.9.3750	hypothetical protein, conserved
Tb927.11.6390	21.9	20.15	7.9	Tns, MMSd,Tm/T_d	0.92	0.361	0.392	Tb927.11.6390	hypothetical protein, conserved
Tb927.10.14040	10.1	7	2.75	Tns, MMSd,Tm/T_d	0.693	0.272	0.393	Tb927.10.14040	vacuolar ATP synthase subunit c, putative
Tb927.8.3790	35.1	36.25	14.3	Tns, MMSd,Tm/T_d	1.033	0.407	0.394	Tb927.8.3790	paraflagellar rod component, putative (PFC2)
Tb927.4.550	22.5	36.05	14.25	Tns, MMSns,Tm/T_d	1.602	0.633	0.395	Tb927.4.550	hypothetical protein, conserved
Tb927.11.18710	10.5	7.05	2.8	Tns, MMSd,Tm/T_d	0.671	0.267	0.397	Tb927.11.18710	hypothetical protein, conserved
Tb927.8.4620	22.5	36.7	14.6	Tns, MMSns,Tm/T_d	1.631	0.649	0.398	Tb927.8.4620	small GTP-binding protein Rab7, putative (Trab7)
Tb927.11.18770	22.7	42.45	16.95	Tns, MMSns,Tm/T_d	1.87	0.747	0.399	Tb927.11.18770	variant surface protein (VSG), putative
Tb927.1.4440	46.1	91.35	36.5	Tns, MMSns,Tm/T_d	1.982	0.792	0.4	Tb927.1.4440	hypothetical protein, conserved
Tb927.7.1720	27.5	70.05	28	Ti, MMSns, Tm/T_d	2.547	1.018	0.4	Tb927.7.1720	HIRA-interacting protein 5, putative (HIRIP5)
Tb927.10.15130	28.4	42.45	17.05	Tns, MMSns,Tm/T_d	1.495	0.6	0.402	Tb927.10.15130	synaptobrevin-type vesicle transport protein, putative,protein SLY2 (SEC22)
Tb927.7.6500	5.9	12.4	5	Ti, MMSns, Tm/T_d	2.102	0.847	0.403	Tb927.7.6500	variant surface glycoprotein (VSG), putative
Tb927.9.3030	18.2	18.95	7.65	Tns, MMSd,Tm/T_d	1.041	0.42	0.404	Tb927.9.3030	hypothetical protein, conserved
Tb927.5.3060	13.7	23.15	9.35	Tns, MMSns,Tm/T_d	1.69	0.682	0.404	Tb927.5.3060	hypothetical protein, conserved
Tb927.1.4930	58.6	108.65	43.9	Tns, MMSns,Tm/T_d	1.854	0.749	0.404	Tb927.1.4930	hypothetical protein, unlikely
Tb927.3.3100	19.5	10.7	4.35	Tns, MMSd,Tm/T_d	0.549	0.223	0.407	Tb927.3.3100	peptidyl-prolyl cis-trans isomerase NIMA-interacting 4, putative
Tb927.5.1370	22.2	48.9	20	Ti, MMSns, Tm/T_d	2.203	0.901	0.409	Tb927.5.1370	cyclophilin-type peptidyl-prolyl cis-trans isomerase, putative,PPIase, putative,rotamase, putative,cyclosporin A-binding protein, putative,peptidyl-prolyl cis-trans isomerase, putative (PPIase)
Tb927.1.3280	24.2	19.9	8.15	Tns, MMSd,Tm/T_d	0.822	0.337	0.41	Tb927.1.3280	septum formation protein MAF homologue, putative
Tb927.10.12610	33.1	53.6	22	Tns, MMSns,Tm/T_d	1.619	0.665	0.41	Tb927.10.12610	hypothetical protein
Tb927.9.17980	5.5	78.3	32.15	Ti, MMSi, Tm/T_ns	14.236	5.845	0.411	Tb927.9.17980	variant surface glycoprotein (VSG, pseudogene), putative,variant surface glycoprotein (VSG), degenerate
Tb927.7.6020	47.4	50.2	20.65	Tns, MMSd,Tm/T_d	1.059	0.436	0.411	Tb927.7.6020	hypothetical protein
Tb927.11.10070	21.9	5.9	2.45	Td, MMSd, Tm/T_d	0.269	0.112	0.415	Tb927.11.10070	hypothetical protein, conserved
Tb927.5.4900	29.5	85.95	35.7	Ti, MMSns, Tm/T_d	2.914	1.21	0.415	Tb927.5.4900	variant surface glycoprotein (VSG, pseudogene), putative,variant surface glycoprotein, frameshift
Tb927.10.3150	13.1	23.55	9.8	Tns, MMSns,Tm/T_d	1.798	0.748	0.416	Tb927.10.3150	N-acetyltransferase, putative
Tb927.10.2840	7.3	5.15	2.15	Tns, MMSd,Tm/T_d	0.705	0.295	0.417	Tb927.10.2840	ribosomal protein S25, putative
Tb927.6.3520	27.4	86.7	36.25	Ti, MMSns, Tm/T_d	3.164	1.323	0.418	Tb927.6.3520	hypothetical protein, conserved
Tb927.5.1030	16.1	43.35	18.15	Ti, MMSns, Tm/T_d	2.693	1.127	0.419	Tb927.5.1030	hypothetical protein, conserved
Tb927.9.11930	46	68.25	28.6	Tns, MMSns,Tm/T_d	1.484	0.622	0.419	Tb927.9.11930	DNA-repair protein, putative
Tb927.4.1240	10.2	9.9	4.15	Tns, MMSd,Tm/T_d	0.971	0.407	0.419	Tb927.4.1240	hypothetical protein
Tb927.9.17240	13.8	9.9	4.15	Tns, MMSd,Tm/T_d	0.717	0.301	0.419	Tb927.9.17240	variant surface glycoprotein (VSG, pseudogene), putative,variant surface glycoprotein (VSG), degenerate and frameshifted fragment (VSG47)
Tb927.5.2830	64	72.9	30.6	Tns, MMSd,Tm/T_d	1.139	0.478	0.42	Tb927.5.2830	hypothetical protein, conserved
Tb927.6.4570	29.5	50.2	21.1	Tns, MMSns,Tm/T_d	1.702	0.715	0.42	Tb927.6.4570	hypothetical protein, conserved
Tb927.7.150	24.6	36.2	15.25	Tns, MMSns,Tm/T_d	1.472	0.62	0.421	Tb927.7.150	variant surface glycoprotein (VSG, pseudogene), putative,variant surface glycoprotein, degenerate
Tb927.9.15010	30.6	60.5	25.6	Tns, MMSns,Tm/T_d	1.977	0.837	0.423	Tb927.9.15010	hypothetical protein, conserved
Tb927.9.11160	52.1	35.85	15.2	Tns, MMSd,Tm/T_d	0.688	0.292	0.424	Tb927.9.11160	hypothetical protein, unlikely
Tb927.6.4220	20.1	9.75	4.15	Td, MMSd, Tm/T_d	0.485	0.206	0.426	Tb927.6.4220	mitogen-activated protein kinase 5 (MAPK5)
Tb927.4.2340	11.9	7.6	3.25	Tns, MMSd,Tm/T_d	0.639	0.273	0.428	Tb927.4.2340	hypothetical protein, conserved
Tb927.2.5700	73.3	98.2	42	Tns, MMSns,Tm/T_d	1.34	0.573	0.428	Tb927.2.5700	small nuclear RNA, U2 snRNA
Tb927.9.5660	33.8	23.6	10.1	Tns, MMSd,Tm/T_d	0.698	0.299	0.428	Tb927.9.5660	hypothetical protein, unlikely
Tb927.9.290	19.8	84.7	36.25	Ti, MMSns, Tm/T_d	4.278	1.831	0.428	Tb927.9.290	variant surface glycoprotein (VSG, pseudogene), putative
Tb927.11.8620	16.9	24.8	10.65	Tns, MMSns,Tm/T_d	1.467	0.63	0.429	Tb927.11.8620	unspecified product
Tb927.11.17260	25.4	41.55	17.9	Tns, MMSns,Tm/T_d	1.636	0.705	0.431	Tb927.11.17260	variant surface glycoprotein (VSG), fragment, degenerate
Tb927.8.7780	65.3	96.55	41.6	Tns, MMSns,Tm/T_d	1.479	0.637	0.431	Tb927.8.7780	hypothetical protein, conserved
Tb927.11.16670	33.1	43.4	18.7	Tns, MMSns,Tm/T_d	1.311	0.565	0.431	Tb927.11.16670	hypothetical protein, conserved
Tb927.2.3730	20.3	51	22	Ti, MMSns, Tm/T_d	2.512	1.084	0.431	Tb927.2.3730	hypothetical protein, conserved
Tb927.4.3230	21.5	52.95	22.85	Ti, MMSns, Tm/T_d	2.463	1.063	0.432	Tb927.4.3230	hypothetical protein, conserved,ESAG11-related protein, putative
Tb927.8.4290	30	44.6	19.25	Tns, MMSns,Tm/T_d	1.487	0.642	0.432	Tb927.8.4290	hypothetical protein, conserved
Tb927.11.6660	36.2	53.85	23.25	Tns, MMSns,Tm/T_d	1.488	0.642	0.432	Tb927.11.6660	hypothetical protein, conserved
Tb927.1.4940	39.3	74.15	32.15	Tns, MMSns,Tm/T_d	1.887	0.818	0.434	Tb927.1.4940	hypothetical protein, unlikely
Tb927.11.19660	115.4	324.95	141	Ti, MMSns, Tm/T_d	2.816	1.222	0.434	Tb927.11.19660	variant surface glycoprotein (VSG, pseudogene), putative,variant surface glycoprotein (VSG), point mutation
Tb927.1.3320	30.8	69.7	30.25	Ti, MMSns, Tm/T_d	2.263	0.982	0.434	Tb927.1.3320	leucine-rich repeat protein (LRRP), putative
Tb927.6.210	41.1	78.55	34.2	Tns, MMSns,Tm/T_d	1.911	0.832	0.435	Tb927.6.210	leucine-rich repeat protein (LRRP, pseudogene), putative,leucine-rich repeat protein 1 (LRRP1), degenerate
Tb06.3A7.960	22.8	53.9	23.5	Ti, MMSns, Tm/T_d	2.364	1.031	0.436	Tb06.3A7.960	hypothetical protein
Tb927.11.1850	20.2	23.5	10.25	Tns, MMSns,Tm/T_d	1.163	0.507	0.436	Tb927.11.1850	hypothetical protein, conserved
Tb927.11.10220	29.7	45.85	20	Tns, MMSns,Tm/T_d	1.544	0.673	0.436	Tb927.11.10220	hypothetical protein, conserved
Tb927.3.260	7.2	8.25	3.6	Tns, MMSns,Tm/T_d	1.146	0.5	0.436	Tb927.3.260	variant surface glycoprotein (VSG, pseudogene), putative,variant surface glycoprotein, fragment
Tb927.10.2450	42	43.45	19	Tns, MMSd,Tm/T_d	1.035	0.452	0.437	Tb927.10.2450	hypothetical protein
Tb927.11.17110	15.7	45.9	20.1	Ti, MMSns, Tm/T_d	2.924	1.28	0.438	Tb927.11.17110	variant surface glycoprotein (VSG), putative
Tb927.6.2270	15.4	14.8	6.5	Tns, MMSd,Tm/T_d	0.961	0.422	0.439	Tb927.6.2270	hypothetical protein, conserved
Tb927.4.1420	59.9	168	73.8	Ti, MMSns, Tm/T_d	2.805	1.232	0.439	Tb927.4.1420	hypothetical protein, conserved
Tb927.4.4770	32.1	17.15	7.55	Tns, MMSd,Tm/T_d	0.534	0.235	0.44	Tb927.4.4770	hypothetical protein
Tb927.9.4930	25.6	21.55	9.5	Tns, MMSd,Tm/T_d	0.842	0.371	0.441	Tb927.9.4930	hypothetical protein, conserved
Tb927.11.5760	14.2	4.65	2.05	Td, MMSd, Tm/T_d	0.327	0.144	0.441	Tb927.11.5760	hypothetical protein, conserved
Tb927.3.4980	56.1	86.4	38.15	Tns, MMSns,Tm/T_d	1.54	0.68	0.442	Tb927.3.4980	hypothetical protein, conserved (pseudogene),hypothetical protein, conserved, frameshift
Tb927.9.7020	49.5	82.55	36.55	Tns, MMSns,Tm/T_d	1.668	0.738	0.443	Tb927.9.7020	hypothetical protein, conserved
Tb927.9.2040	106.5	42.85	19	Td, MMSd, Tm/T_d	0.402	0.178	0.443	Tb927.9.2040	hypothetical protein, unlikely
Tb927.8.2340	56.1	88.3	39.2	Tns, MMSns,Tm/T_d	1.574	0.699	0.444	Tb927.8.2340	hypothetical protein, conserved
Tb927.11.2080	35.7	36.6	16.3	Tns, MMSd,Tm/T_d	1.025	0.457	0.445	Tb927.11.2080	hypothetical protein, conserved
Tb927.11.18650	37.7	81.45	36.35	Ti, MMSns, Tm/T_d	2.16	0.964	0.446	Tb927.11.18650	expression site-associated gene 1 (ESAG1) protein, putative
Tb927.10.5790	11.6	42.6	19.1	Ti, MMSns, Tm/T_d	3.672	1.647	0.448	Tb927.10.5790	hypothetical protein, conserved
Tb927.10.5520	32.1	22.4	10.05	Tns, MMSd,Tm/T_d	0.698	0.313	0.449	Tb927.10.5520	hypothetical protein, conserved
Tb927.11.8580	21.7	23.4	10.5	Tns, MMSd,Tm/T_d	1.078	0.484	0.449	Tb927.11.8580	unspecified product
Tb927.7.7300	21.4	22.85	10.3	Tns, MMSd,Tm/T_d	1.068	0.481	0.451	Tb927.7.7300	ATP-dependent DEAD/H RNA helicase, putative
Tb927.11.16390	21.9	26.6	12	Tns, MMSns,Tm/T_d	1.215	0.548	0.451	Tb927.11.16390	cyclin dependent kinases regulatory subunit, putative (CKS1)
Tb927.7.2710	15.9	15.05	6.8	Tns, MMSd,Tm/T_d	0.947	0.428	0.452	Tb927.7.2710	NADH-cytochrome b5 reductase, putative
Tb927.1.3850	35.3	39.05	17.65	Tns, MMSns,Tm/T_d	1.106	0.5	0.452	Tb927.1.3850	hypothetical protein, conserved
Tb927.5.1310	46.1	53.95	24.4	Tns, MMSns,Tm/T_d	1.17	0.529	0.452	Tb927.5.1310	protoheme IX farnesyltransferase, putative
Tb927.11.120	NGP	18.65	8.45	No Control G	#VALUE!	#VALUE!	0.453	Tb927.11.120	variant surface glycoprotein (VSG, pseudogene)-related, putative,variant surface glycoprotein-like (VSG-like), pseudogene
Tb927.1.3770	106.4	318.2	144.2	Ti, MMSns, Tm/T_d	2.991	1.355	0.453	Tb927.1.3770	hypothetical protein, unlikely
Tb927.10.4530	16.2	36.95	16.75	Ti, MMSns, Tm/T_d	2.281	1.034	0.453	Tb927.10.4530	hypothetical protein, conserved
Tb927.8.3290	54.9	94.6	42.95	Tns, MMSns,Tm/T_d	1.723	0.782	0.454	Tb927.8.3290	DNA polymerase zeta catalytic subunit, putative
Tb927.1.1400	88.9	110.95	50.45	Tns, MMSns,Tm/T_d	1.248	0.567	0.455	Tb927.1.1400	hypothetical protein, conserved
Tb927.6.2120	9.4	37.15	16.9	Ti, MMSns, Tm/T_d	3.952	1.798	0.455	Tb927.6.2120	hypothetical protein, conserved
Tb927.8.3720	23.9	54.25	24.7	Ti, MMSns, Tm/T_d	2.27	1.033	0.455	Tb927.8.3720	hypothetical protein, conserved
Tb927.9.11200	61.4	80	36.45	Tns, MMSns,Tm/T_d	1.303	0.594	0.456	Tb927.9.11200	hypothetical protein, unlikely
Tb927.9.5580	6.2	24.8	11.3	Ti, MMSns, Tm/T_d	4	1.823	0.456	Tb927.9.5580	hypothetical protein, unlikely
Tb927.4.4380	27.2	77.25	35.25	Ti, MMSns, Tm/T_d	2.84	1.296	0.456	Tb927.4.4380	vacuolar-type proton translocating pyrophosphatase 1, putative (PPase1)
Tb927.9.7200	38.2	52.95	24.2	Tns, MMSns,Tm/T_d	1.386	0.634	0.457	Tb927.9.7200	hypothetical protein, conserved
Tb927.10.9390	62.4	135.05	61.75	Ti, MMSns, Tm/T_d	2.164	0.99	0.457	Tb927.10.9390	hypothetical protein, conserved
Tb927.1.5070	4.1	8.3	3.8	Ti, MMSns, Tm/T_d	2.024	0.927	0.458	Tb927.1.5070	hypothetical protein, unlikely
Tb927.1.660	NGP	4.8	2.2	No Control G	#VALUE!	#VALUE!	0.458	Tb927.1.660	hypothetical protein, unlikely
Tb927.9.3240	12.4	6.65	3.05	Tns, MMSd,Tm/T_d	0.536	0.246	0.459	Tb927.9.3240	hypothetical protein, unlikely
Tb927.11.17520	11.2	17.2	7.9	Tns, MMSns,Tm/T_d	1.536	0.705	0.459	Tb927.11.17520	variant surface glycoprotein (VSG, pseudogene), putative
Tb927.9.2970	5.7	28.5	13.1	Ti, MMSi, Tm/T_ns	5	2.298	0.46	Tb927.9.2970	hypothetical protein, unlikely
Tb927.11.16380	41	92.85	42.7	Ti, MMSns, Tm/T_d	2.265	1.041	0.46	Tb927.11.16380	hypothetical protein, conserved
Tb927.11.18370	5	20	9.2	Ti, MMSns, Tm/T_d	4	1.84	0.46	Tb927.11.18370	variant surface glycoprotein (VSG), putative
Tb927.11.8480	68.6	87.15	40.2	Tns, MMSns,Tm/T_d	1.27	0.586	0.461	Tb927.11.8480	DNA polymerase kappa, putative,DNA polymerase IV, putative
Tb927.4.5780	20.5	18.1	8.35	Tns, MMSd,Tm/T_d	0.883	0.407	0.461	Tb927.4.5780	variant surface glycoprotein (VSG, pseudogene), putative,variant surface glycoprotein, degenerate
Tb927.1.3160	8.5	4.55	2.1	Tns, MMSd,Tm/T_d	0.535	0.247	0.462	Tb927.1.3160	hypothetical protein, unlikely
Tb927.11.2550	38	86.85	40.25	Ti, MMSns, Tm/T_d	2.286	1.059	0.463	Tb927.11.2550	recombinase rad51, putative
Tb927.9.3150	3.7	7.55	3.5	Ti, MMSns, Tm/T_d	2.041	0.946	0.464	Tb927.9.3150	hypothetical protein, unlikely
Tb927.8.6310	26.2	71.3	33.15	Ti, MMSns, Tm/T_d	2.721	1.265	0.465	Tb927.8.6310	hypothetical protein, conserved
Tb927.11.14520	31.2	37.05	17.25	Tns, MMSns,Tm/T_d	1.188	0.553	0.466	Tb927.11.14520	Polypeptide deformylase 1
Tb927.4.3730	100.5	97.05	45.2	Tns, MMSd,Tm/T_d	0.966	0.45	0.466	Tb927.4.3730	hypothetical protein, conserved
Tb927.6.3200	9.7	20.5	9.55	Ti, MMSns, Tm/T_d	2.113	0.985	0.466	Tb927.6.3200	hypothetical protein, conserved
Tb927.11.17360	21.5	27.75	12.95	Tns, MMSns,Tm/T_d	1.291	0.602	0.467	Tb927.11.17360	variant surface glycoprotein (VSG), degenerate
Tb927.10.12970	88.3	208.35	97.4	Ti, MMSns, Tm/T_d	2.36	1.103	0.467	Tb927.10.12970	hypothetical protein, conserved
Tb927.8.5460	28.7	37.1	17.35	Tns, MMSns,Tm/T_d	1.293	0.605	0.468	Tb927.8.5460	flagellar calcium-binding protein,44 kDa calflagin,44 kDa calcimedin (Tb-44)
Tb927.5.3090	7	46.05	21.55	Ti, MMSi, Tm/T_ns	6.579	3.079	0.468	Tb927.5.3090	hypothetical protein, conserved
Tb927.11.11760	22.1	50.95	23.85	Ti, MMSns, Tm/T_d	2.305	1.079	0.468	Tb927.11.11760	hypothetical protein, conserved
Tb927.11.8610	14.2	20.4	9.55	Tns, MMSns,Tm/T_d	1.437	0.673	0.468	Tb927.11.8610	unspecified product
Tb927.10.15100	14.7	22.85	10.7	Tns, MMSns,Tm/T_d	1.554	0.728	0.468	Tb927.10.15100	hypothetical protein, conserved
Tb927.9.17700	12.7	22.4	10.5	Tns, MMSns,Tm/T_d	1.764	0.827	0.469	Tb927.9.17700	variant surface glycoprotein (VSG, pseudogene), putative
Tb927.6.3350	23	27.3	12.8	Tns, MMSns,Tm/T_d	1.187	0.557	0.469	Tb927.6.3350	hypothetical protein, conserved (YCF45)
Tb927.4.720	70.7	53.5	25.15	Tns, MMSd,Tm/T_d	0.757	0.356	0.47	Tb927.4.720	hypothetical protein, conserved
Tb927.6.1970	8.7	17.2	8.1	Tns, MMSns,Tm/T_d	1.977	0.931	0.471	Tb927.6.1970	nuclear cap binding protein, putative (CBC20)
Tb927.9.16480	31.4	124.4	58.6	Ti, MMSns, Tm/T_d	3.962	1.866	0.471	Tb927.9.16480	variant surface glycoprotein (VSG, pseudogene), putative,variant surface glycoprotein (VSG), degenerate fragment
Tb927.10.8630	20.2	68.55	32.3	Ti, MMSns, Tm/T_d	3.394	1.599	0.471	Tb927.10.8630	hypothetical protein, conserved
Tb927.11.7180	38.8	75.1	35.45	Tns, MMSns,Tm/T_d	1.936	0.914	0.472	Tb927.11.7180	hypothetical protein, conserved
Tb927.10.5020	48.4	105	49.6	Ti, MMSns, Tm/T_d	2.169	1.025	0.472	Tb927.10.5020	hypothetical protein, conserved
Tb927.9.7750	9.2	33.55	15.85	Ti, MMSns, Tm/T_d	3.647	1.723	0.472	Tb927.9.7750	hypothetical protein, unlikely
Tb927.3.1150	49.4	90.25	42.65	Tns, MMSns,Tm/T_d	1.827	0.863	0.473	Tb927.3.1150	hypothetical protein, conserved
Tb927.11.2410	38	20.7	9.8	Tns, MMSd,Tm/T_d	0.545	0.258	0.473	Tb927.11.2410	hypothetical protein, conserved
Tb927.4.1970	40.2	103.4	49	Ti, MMSns, Tm/T_d	2.572	1.219	0.474	Tb927.4.1970	hypothetical protein, conserved
Tb927.11.2890	22.3	22.05	10.45	Tns, MMSd,Tm/T_d	0.989	0.469	0.474	Tb927.11.2890	hypothetical protein, conserved
Tb927.11.7190	14.8	42.2	20.05	Ti, MMSns, Tm/T_d	2.851	1.355	0.475	Tb927.11.7190	hypothetical protein
Tb927.8.1220	26.8	14.1	6.7	Tns, MMSd,Tm/T_d	0.526	0.25	0.475	Tb927.8.1220	hypothetical protein, conserved (pseudogene)
Tb927.1.3380	19.7	57.3	27.25	Ti, MMSns, Tm/T_d	2.909	1.383	0.476	Tb927.1.3380	hypothetical protein, unlikely
Tb927.5.4370	19.7	13.55	6.45	Tns, MMSd,Tm/T_d	0.688	0.327	0.476	Tb927.5.4370	hypothetical protein, conserved
Tb927.11.4840	34.8	47.95	22.85	Tns, MMSns,Tm/T_d	1.378	0.657	0.477	Tb927.11.4840	hypothetical protein, conserved
Tb927.10.12190	63.1	134.05	63.95	Ti, MMSns, Tm/T_d	2.124	1.013	0.477	Tb927.10.12190	RAB-interacting protein, putative
Tb927.10.16040	18.7	16.65	7.95	Tns, MMSd,Tm/T_d	0.89	0.425	0.477	Tb927.10.16040	oxidoreductase-protein, putative
Tb927.3.1050	30	68.5	32.85	Ti, MMSns, Tm/T_d	2.283	1.095	0.48	Tb927.3.1050	transposase of Tn10
Tb927.10.11990	9.6	20	9.6	Ti, MMSns, Tm/T_d	2.083	1	0.48	Tb927.10.11990	RNA-binding protein
Tb927.11.4710	37.5	59.05	28.35	Tns, MMSns,Tm/T_d	1.575	0.756	0.48	Tb927.11.4710	hypothetical protein, conserved
Tb927.10.6450	6.1	12.6	6.05	Ti, MMSns, Tm/T_d	2.066	0.992	0.48	Tb927.10.6450	hypothetical protein, conserved
Tb927.11.9820	29.6	76.1	36.6	Ti, MMSns, Tm/T_d	2.571	1.236	0.481	Tb927.11.9820	hypothetical protein, conserved
Tb927.11.18080	52.3	56.55	27.2	Tns, MMSns,Tm/T_d	1.081	0.52	0.481	Tb927.11.18080	variant surface glycoprotein (VSG), frameshifted and point mutation
Tb927.6.710	35.1	27.1	13.05	Tns, MMSd,Tm/T_d	0.772	0.372	0.482	Tb927.6.710	dephospho-CoA kinase, putative
Tb927.10.5580	21.1	21.95	10.6	Tns, MMSns,Tm/T_d	1.04	0.502	0.483	Tb927.10.5580	hypothetical protein, conserved
Tb927.3.480	19.6	22.25	10.75	Tns, MMSns,Tm/T_d	1.135	0.548	0.483	Tb927.3.480	variant surface glycoprotein (VSG, pseudogene), putative,variant surface glycoprotein, degenerate
Tb927.9.10610	14.5	16.85	8.15	Tns, MMSns,Tm/T_d	1.162	0.562	0.484	Tb927.9.10610	hypothetical protein, unlikely
Tb927.6.3940	31.4	44.55	21.55	Tns, MMSns,Tm/T_d	1.419	0.686	0.484	Tb927.6.3940	hypothetical protein, conserved
Tb927.9.370	12.5	24.8	12.05	Tns, MMSns,Tm/T_d	1.984	0.964	0.486	Tb927.9.370	variant surface glycoprotein (VSG, pseudogene), putative
Tb927.11.12930	17.7	7.3	3.55	Td, MMSd, Tm/T_d	0.412	0.201	0.486	Tb927.11.12930	DEAD-box helicase, putative
Tb927.6.2620	22.4	18.3	8.9	Tns, MMSd,Tm/T_d	0.817	0.397	0.486	Tb927.6.2620	hypothetical protein, conserved
Tb927.10.9770	15.8	23.1	11.25	Tns, MMSns,Tm/T_d	1.462	0.712	0.487	Tb927.10.9770	gamma-tubulin complex subunit, putative,spindle pole body protein, putative (GCP2)
Tb927.6.4390	56.6	85.2	41.6	Tns, MMSns,Tm/T_d	1.505	0.735	0.488	Tb927.6.4390	kinesin, putative
Tb927.4.2120	14.2	52	25.4	Ti, MMSns, Tm/T_d	3.662	1.789	0.488	Tb927.4.2120	hypothetical protein, conserved
Tb927.8.170	20.8	26.1	12.75	Tns, MMSns,Tm/T_d	1.255	0.613	0.489	Tb927.8.170	variant surface glycoprotein (VSG, atypical), putative
Tb927.8.5330	28.3	41.45	20.25	Tns, MMSns,Tm/T_d	1.465	0.716	0.489	Tb927.8.5330	tyrosyl/methionyl-tRNA synthetase, putative
Tb927.10.16370	36	82.25	40.3	Ti, MMSns, Tm/T_d	2.285	1.119	0.49	Tb927.10.16370	Variant Surface Glycoprotein, putative
Tb927.6.2100	32.9	28.95	14.2	Tns, MMSd,Tm/T_d	0.88	0.432	0.491	Tb927.6.2100	40S ribosomal protein S30, putative
Tb927.9.8290	38.9	73.9	36.25	Tns, MMSns,Tm/T_d	1.9	0.932	0.491	Tb927.9.8290	hypothetical protein, conserved
Tb927.11.11910	22.6	29.45	14.45	Tns, MMSns,Tm/T_d	1.303	0.639	0.491	Tb927.11.11910	hypothetical protein, conserved
Tb927.9.16530	16.2	62.85	30.9	Ti, MMSns, Tm/T_d	3.88	1.907	0.492	Tb927.9.16530	variant surface glycoprotein (VSG, pseudogene), putative,variant surface glycoprotein (VSG), frameshifted and point mutation
Tb927.9.10060	34.1	40.15	19.75	Tns, MMSns,Tm/T_d	1.177	0.579	0.492	Tb927.9.10060	hypothetical protein, conserved
Tb927.7.1450	15.6	21.95	10.8	Tns, MMSns,Tm/T_d	1.407	0.692	0.492	Tb927.7.1450	hypothetical protein, conserved
Tb927.10.9400	19.6	29.95	14.75	Tns, MMSns,Tm/T_d	1.528	0.753	0.492	Tb927.10.9400	branch point binding protein, putative
Tb927.11.9850	7.6	14.3	7.05	Tns, MMSns,Tm/T_d	1.882	0.928	0.493	Tb927.11.9850	hypothetical protein, conserved
Tb927.9.3740	44.9	165.2	81.55	Ti, MMSns, Tm/T_d	3.679	1.816	0.494	Tb927.9.3740	hypothetical protein, unlikely
Tb927.6.1940	40.4	110.45	54.6	Ti, MMSns, Tm/T_d	2.734	1.351	0.494	Tb927.6.1940	leucine-rich repeat protein (LRRP), putative
Tb927.9.6560	19.4	19	9.4	Tns, MMSd,Tm/T_d	0.979	0.485	0.495	Tb927.9.6560	protein kinase, putative
Tb927.10.370	22.3	29.5	14.6	Tns, MMSns,Tm/T_d	1.323	0.655	0.495	Tb927.10.370	calcineurin B subunit, putative
Tb927.9.7290	35.8	111.3	55.1	Ti, MMSns, Tm/T_d	3.109	1.539	0.495	Tb927.9.7290	variant surface glycoprotein (VSG)-related, putative
Tb927.10.8920	16.9	15.95	7.9	Tns, MMSd,Tm/T_d	0.944	0.467	0.495	Tb927.10.8920	ras-like small GTPase, putative (TbGRP)
Tb927.3.360	11.9	11	5.45	Tns, MMSd,Tm/T_d	0.924	0.458	0.495	Tb927.3.360	variant surface glycoprotein (VSG, pseudogene), putative,variant surface glycoprotein, degenerate
Tb927.9.6540	26.1	49.4	24.55	Tns, MMSns,Tm/T_d	1.893	0.941	0.497	Tb927.9.6540	hypothetical protein, unlikely
Tb927.9.4060	21.6	24.85	12.35	Tns, MMSns,Tm/T_d	1.15	0.572	0.497	Tb927.9.4060	hypothetical protein, unlikely
Tb927.8.5390	34.6	42.55	21.15	Tns, MMSns,Tm/T_d	1.23	0.611	0.497	Tb927.8.5390	cell division control protein 2 homolog 4 (CRK4)
Tb927.11.20170	42.4	63.05	31.35	Tns, MMSns,Tm/T_d	1.487	0.739	0.497	Tb927.11.20170	variant surface glycoprotein (VSG, pseudogene), putative,variant surface glycoprotein (VSG), degenerate fragment
Tb927.9.390	34.9	47.45	23.6	Tns, MMSns,Tm/T_d	1.36	0.676	0.497	Tb927.9.390	variant surface glycoprotein (VSG, pseudogene), putative
Tb927.5.2400	63.5	60.45	30.1	Tns, MMSd,Tm/T_d	0.952	0.474	0.498	Tb927.5.2400	ubiquitin carboxyl-terminal hydrolase, putative,cysteine peptidase, Clan CA, family C19, putative
Tb927.3.2520	17	13.25	6.6	Tns, MMSd,Tm/T_d	0.779	0.388	0.498	Tb927.3.2520	expression site-associated gene 1 (ESAG1) protein, putative
Tb927.3.2570	28.2	29.8	14.85	Tns, MMSns,Tm/T_d	1.057	0.527	0.498	Tb927.3.2570	hypothetical protein, conserved
Tb927.9.17500	40.6	76.6	38.2	Tns, MMSns,Tm/T_d	1.887	0.941	0.499	Tb927.9.17500	expression site-associated gene 3 (ESAG3, pseudogene), putative,expression site-associated gene 3 (ESAG3), degenerate
Tb927.1.2650	48	70.05	34.95	Tns, MMSns,Tm/T_d	1.459	0.728	0.499	Tb927.1.2650	hypothetical protein, unlikely
Tb927.9.1030	17.8	31.85	15.9	Tns, MMSns,Tm/T_d	1.789	0.893	0.499	Tb927.9.1030	variant surface glycoprotein (VSG, pseudogene), putative,variant surface glycoprotein (VSG), frameshifted and degenerate
Tb927.10.10640	NGP	5.6	2.8	No Control G	#VALUE!	#VALUE!	0.5	Tb927.10.10640	hypothetical protein, conserved
Tb927.1.4670	30.6	31.6	15.8	No effects	1.033	0.516	0.5	Tb927.1.4670	hypothetical protein, unlikely
Tb927.8.6170	35.5	48.8	24.4	No effects	1.375	0.687	0.5	Tb927.8.6170	transketolase, putative (TK)
Tb927.10.8540	53	165.6	82.9	Ti, MMSns, Tm/T_ns	3.125	1.564	0.501	Tb927.10.8540	chaperone protein DNAj, putative
Tb927.10.600	57.8	71.2	35.65	No effects	1.232	0.617	0.501	Tb927.10.600	hypothetical protein, conserved
Tb927.11.13560	15.1	34.4	17.25	Ti, MMSns, Tm/T_ns	2.278	1.142	0.501	Tb927.11.13560	hypothetical protein, conserved
Tb927.8.5810	47	81.65	40.95	No effects	1.737	0.871	0.502	Tb927.8.5810	mitochondrial carrier protein (MCP24)
Tb927.5.3220	23.1	23.5	11.8	No effects	1.017	0.511	0.502	Tb927.5.3220	signal peptidase type I, putative
Tb927.1.2870	80.4	222.35	111.65	Ti, MMSns, Tm/T_ns	2.766	1.389	0.502	Tb927.1.2870	hypothetical protein, unlikely
Tb927.11.8570	22.9	23	11.55	No effects	1.004	0.504	0.502	Tb927.11.8570	DNA polymerase kappa, putative,DNA polymerase IV, putative
Tb927.1.1040	40.6	66.9	33.6	No effects	1.648	0.828	0.502	Tb927.1.1040	hypothetical protein, conserved
Tb927.10.8110	60.6	71.6	36	No effects	1.182	0.594	0.503	Tb927.10.8110	hypothetical protein, conserved
Tb927.9.7400	75.1	173.25	87.15	Ti, MMSns, Tm/T_ns	2.307	1.16	0.503	Tb927.9.7400	expression site-associated gene 11 (ESAG11) protein, putative
Tb927.10.6990	36.2	65.9	33.15	No effects	1.82	0.916	0.503	Tb927.10.6990	hypothetical protein, conserved
Tb927.7.5250	20.7	41.15	20.7	No effects	1.988	1	0.503	Tb927.7.5250	hypothetical protein, conserved
Tb927.4.1370	53.7	156.45	78.75	Ti, MMSns, Tm/T_ns	2.913	1.466	0.503	Tb927.4.1370	hypothetical protein, conserved
Tb927.3.3360	46.3	74	37.25	No effects	1.598	0.805	0.503	Tb927.3.3360	acyltransferase, putative
Tb927.11.19560	10.7	12.2	6.15	No effects	1.14	0.575	0.504	Tb927.11.19560	variant surface glycoprotein (VSG, pseudogene), putative,variant surface glycoprotein (VSG), degenerate
Tb927.8.5030	13.2	16.45	8.3	No effects	1.246	0.629	0.505	Tb927.8.5030	trafficking protein particle complex subunit 3, putative,TRAPP, putative,transport protein particle (TRAPP) component, Bet3, putative
Tb927.9.3720	60.1	51.45	26	Tns, MMSd,Tm/T_ns	0.856	0.433	0.505	Tb927.9.3720	hypothetical protein, unlikely
Tb927.11.7790	10.6	8.9	4.5	Tns, MMSd,Tm/T_ns	0.84	0.425	0.506	Tb927.11.7790	hypothetical protein, conserved
Tb927.6.5630	55.5	74.35	37.6	No effects	1.34	0.677	0.506	Tb927.6.5630	variant surface glycoprotein (VSG, pseudogene), putative,variant surface glycoprotein, frameshift
Tb927.9.11780	20.8	19.95	10.1	Tns, MMSd,Tm/T_ns	0.959	0.486	0.506	Tb927.9.11780	hypothetical protein, unlikely
Tb927.10.15050	5.5	6.8	3.45	No effects	1.236	0.627	0.507	Tb927.10.15050	hypothetical protein
Tb927.5.950	17.5	26.1	13.25	No effects	1.491	0.757	0.508	Tb927.5.950	monothiol glutaredoxin, putative
Tb927.11.6290	37.6	66.95	34	No effects	1.781	0.904	0.508	Tb927.11.6290	hypothetical protein, conserved
Tb927.11.6970	50.7	44.4	22.55	Tns, MMSd,Tm/T_ns	0.876	0.445	0.508	Tb927.11.6970	NADH-cytochrome b5 reductase-like protein
Tb927.6.2740	23.1	48.6	24.7	Ti, MMSns, Tm/T_ns	2.104	1.069	0.508	Tb927.6.2740	pyridoxal kinase (pdxK)
Tb927.1.4170	6.4	5.9	3	Tns, MMSd,Tm/T_ns	0.922	0.469	0.508	Tb927.1.4170	hypothetical protein, unlikely
Tb927.10.16410	30.4	25.65	13.05	Tns, MMSd,Tm/T_ns	0.844	0.429	0.509	Tb927.10.16410	variant surface glycoprotein (VSG, pseudogene), putative
Tb927.11.1650	14.8	5.6	2.85	Td, MMSd, Tm/T_ns	0.378	0.193	0.509	Tb927.11.1650	hypothetical protein, conserved
Tb927.9.5240	43	79.45	40.45	No effects	1.848	0.941	0.509	Tb927.9.5240	mismatch repair protein MSH3, putative,mismatch repair protein (MSH3)
Tb927.5.4510	69.2	75.8	38.6	No effects	1.095	0.558	0.509	Tb927.5.4510	hypothetical protein, conserved
Tb927.10.1360	44.6	17.55	8.95	Td, MMSd, Tm/T_ns	0.393	0.201	0.51	Tb927.10.1360	hypothetical protein, unlikely
Tb927.1.3390	15.1	7.05	3.6	Td, MMSd, Tm/T_ns	0.467	0.238	0.511	Tb927.1.3390	hypothetical protein, conserved
Tb927.11.3880	19.4	25.3	12.95	No effects	1.304	0.668	0.512	Tb927.11.3880	actin, putative (TRYPARP)
Tb927.8.2670	38.9	47.05	24.1	No effects	1.21	0.62	0.512	Tb927.8.2670	hypothetical protein, conserved
Tb927.6.4490	19.7	36.3	18.6	No effects	1.843	0.944	0.512	Tb927.6.4490	hypothetical protein, conserved
Tb927.7.380	56.8	144	73.8	Ti, MMSns, Tm/T_ns	2.535	1.299	0.513	Tb927.7.380	hypothetical protein, conserved
Tb927.6.4190	35.7	57.45	29.45	No effects	1.609	0.825	0.513	Tb927.6.4190	hypothetical protein, conserved
Tb927.11.1330	46.9	25.35	13	Tns, MMSd,Tm/T_ns	0.541	0.277	0.513	Tb927.11.1330	hypothetical protein, conserved
Tb927.3.4780	24.1	22.8	11.7	Tns, MMSd,Tm/T_ns	0.946	0.485	0.513	Tb927.3.4780	hypothetical protein, conserved
Tb927.6.2440	27.6	45.1	23.15	No effects	1.634	0.839	0.513	Tb927.6.2440	hypothetical protein, conserved
Tb927.8.260	21.4	35.65	18.3	No effects	1.666	0.855	0.513	Tb927.8.260	variant surface glycoprotein (VSG, pseudogene), putative,variant surface glycoprotein, degenerate
Tb927.11.10540	15.9	22.2	11.4	No effects	1.396	0.717	0.514	Tb927.11.10540	hypothetical protein, conserved
Tb927.4.4630	28.1	31.05	15.95	No effects	1.105	0.568	0.514	Tb927.4.4630	hypothetical protein, conserved
Tb927.2.4870	29.6	53.4	27.45	No effects	1.804	0.927	0.514	Tb927.2.4870	kinetoplastid-specific dual specificity phosphatase, putative
Tb927.7.3240	69.5	121.15	62.3	No effects	1.743	0.896	0.514	Tb927.7.3240	hypothetical protein, conserved
Tb927.10.5970	51.5	96.15	49.5	No effects	1.867	0.961	0.515	Tb927.10.5970	predicted zinc finger protein
Tb927.5.1420	32.1	63.8	32.85	No effects	1.988	1.023	0.515	Tb927.5.1420	hypothetical protein
Tb927.10.15650	43	65.05	33.5	No effects	1.513	0.779	0.515	Tb927.10.15650	tRNA pseudouridine synthase A-like protein
Tb927.7.6560	214.4	410.9	211.8	No effects	1.917	0.988	0.515	Tb927.7.6560	hypothetical protein, conserved
Tb927.11.18530	16.4	6.3	3.25	Td, MMSd, Tm/T_ns	0.384	0.198	0.516	Tb927.11.18530	variant surface glycoprotein (VSG, atypical), putative
Tb927.3.2560	14.1	16.85	8.7	No effects	1.195	0.617	0.516	Tb927.3.2560	hypothetical protein, conserved
Tb927.8.1400	34.8	81.55	42.15	Ti, MMSns, Tm/T_ns	2.343	1.211	0.517	Tb927.8.1400	hypothetical protein, conserved (pseudogene),hypothetical protein, conserved, degenerate
Tb927.4.3200	27.9	34.9	18.05	No effects	1.251	0.647	0.517	Tb927.4.3200	hypothetical protein, conserved
Tb927.10.660	42.3	36.25	18.75	Tns, MMSd,Tm/T_ns	0.857	0.443	0.517	Tb927.10.660	2-oxoisovalerate dehydrogenase alpha subunit, putative
Tb927.3.790	11	12.85	6.65	No effects	1.168	0.605	0.518	Tb927.3.790	ZFP family member, putative (ZC3H6)
Tb927.11.8830	36.4	38.55	19.95	No effects	1.059	0.548	0.518	Tb927.11.8830	hypothetical protein
Tb927.11.6010	26.6	17.1	8.85	Tns, MMSd,Tm/T_ns	0.643	0.333	0.518	Tb927.11.6010	hypothetical protein, conserved
Tb927.3.2290	32.9	56.4	29.2	No effects	1.714	0.888	0.518	Tb927.3.2290	chaperone protein DNAj, putative
Tb927.1.2840	64.5	207.45	107.5	Ti, MMSns, Tm/T_ns	3.216	1.667	0.518	Tb927.1.2840	hypothetical protein, unlikely
Tb927.6.5650	15.6	29.35	15.25	No effects	1.881	0.978	0.52	Tb927.6.5650	variant surface glycoprotein (VSG, pseudogene), putative,variant surface glycoprotein, degenerate
Tb927.2.6070	26.6	15.1	7.85	Tns, MMSd,Tm/T_ns	0.568	0.295	0.52	Tb927.2.6070	mitochondrial RNA binding complex 1 subunit (MRB6070)
Tb927.11.17590	39.5	62.95	32.8	No effects	1.594	0.83	0.521	Tb927.11.17590	variant surface glycoprotein (VSG), frameshifted and point mutation
Tb927.9.4960	74.8	135.05	70.4	No effects	1.805	0.941	0.521	Tb927.9.4960	unspecified product
Tb927.8.1710	32	63.3	33	No effects	1.978	1.031	0.521	Tb927.8.1710	protein phosphatase 2A, regulatory subunit B, putative,phosphotyrosyl phosphate activator protein, putative
Tb927.6.4930	36	35.1	18.3	No effects	0.975	0.508	0.521	Tb927.6.4930	hypothetical protein, conserved
Tb927.10.13310	38.1	51.1	26.65	No effects	1.341	0.699	0.522	Tb927.10.13310	DNA-directed RNA polymerase I subunit, putative,RNA polymerase subunit, putative (RPB5z)
Tb927.10.9210	21.1	26.15	13.65	No effects	1.239	0.647	0.522	Tb927.10.9210	hypothetical protein, conserved
Tb927.10.11820	29.3	86.65	45.25	Ti, MMSns, Tm/T_ns	2.957	1.544	0.522	Tb927.10.11820	hypothetical protein, conserved
Tb927.5.1790	82.2	153.35	80.1	No effects	1.866	0.974	0.522	Tb927.5.1790	hypothetical protein, conserved
Tb927.1.1650	26.6	83.65	43.7	Ti, MMSns, Tm/T_ns	3.145	1.643	0.522	Tb927.1.1650	hypothetical protein, conserved
Tb927.9.11150	23.6	18.15	9.5	Tns, MMSd,Tm/T_ns	0.769	0.403	0.523	Tb927.9.11150	hypothetical protein, conserved
Tb927.2.1770	13.1	12.8	6.7	No effects	0.977	0.511	0.523	Tb927.2.1770	hypothetical protein, conserved (pseudogene),hypothetical protein, conserved, truncated
Tb927.10.12690	8.1	17	8.9	Ti, MMSns, Tm/T_ns	2.099	1.099	0.524	Tb927.10.12690	hypothetical protein, conserved
Tb927.11.14400	23.6	26.7	14	No effects	1.131	0.593	0.524	Tb927.11.14400	hypothetical protein, conserved
Tb927.11.3840	57.2	98.25	51.55	No effects	1.718	0.901	0.525	Tb927.11.3840	hypothetical protein, conserved
Tb927.8.6380	25.6	46.55	24.45	No effects	1.818	0.955	0.525	Tb927.8.6380	hypothetical protein, conserved
Tb927.8.3370	31.3	42.35	22.3	No effects	1.353	0.712	0.527	Tb927.8.3370	Ran-binding protein, putative
Tb927.8.400	10.3	16.8	8.85	No effects	1.631	0.859	0.527	Tb927.8.400	variant surface glycoprotein (VSG, pseudogene), putative,variant surface glycoprotein, frameshift
Tb927.8.4850	9	57.7	30.4	Ti, MMSi, Tm/T_ns	6.411	3.378	0.527	Tb927.8.4850	hypothetical protein, conserved
Tb927.10.16080	104.4	210.9	111.15	Ti, MMSns, Tm/T_ns	2.02	1.065	0.527	Tb927.10.16080	hypothetical protein, conserved
Tb927.6.4200	32	55.9	29.5	No effects	1.747	0.922	0.528	Tb927.6.4200	hypothetical protein, conserved
Tb927.5.3960	36.3	118.5	62.55	Ti, MMSns, Tm/T_ns	3.264	1.723	0.528	Tb927.5.3960	arginine N-methyltransferase, type I (PRMT6)
Tb04.24M18.150	36.7	75	39.6	Ti, MMSns, Tm/T_ns	2.044	1.079	0.528	Tb04.24M18.150	hypothetical protein, conserved
Tb927.11.1270	27.2	59.65	31.5	Ti, MMSns, Tm/T_ns	2.193	1.158	0.528	Tb927.11.1270	hypothetical protein, conserved
Tb927.10.670	23.1	36.45	19.25	No effects	1.578	0.833	0.528	Tb927.10.670	hypothetical protein, conserved
Tb927.5.5060	17.9	19.95	10.55	No effects	1.115	0.589	0.529	Tb927.5.5060	variant surface glycoprotein (VSG, pseudogene), putative,variant surface glycoprotein, degenerate
Tb927.5.2930	21.4	48.4	25.6	Ti, MMSns, Tm/T_ns	2.262	1.196	0.529	Tb927.5.2930	hypothetical protein, conserved
Tb927.11.20050	84.6	44.1	23.35	Tns, MMSd,Tm/T_ns	0.521	0.276	0.529	Tb927.11.20050	variant surface glycoprotein (VSG, pseudogene), putative,variant surface glycoprotein (VSG), frameshifted and degenerate fragment
Tb927.11.6340	31.5	47.85	25.35	No effects	1.519	0.805	0.53	Tb927.11.6340	hypothetical protein, conserved
Tb927.10.9760	23.1	25	13.25	No effects	1.082	0.574	0.53	Tb927.10.9760	alternative oxidase
Tb927.10.1660	10.4	40.65	21.55	Ti, MMSi, Tm/T_ns	3.909	2.072	0.53	Tb927.10.1660	hypothetical protein, conserved
Tb927.1.2060	35.9	70.15	37.2	No effects	1.954	1.036	0.53	Tb927.1.2060	expression site-associated gene (ESAG, pseudogene), putative,expression site-associated gene 11 (ESAG11), fragment
Tb927.10.14060	98.9	82.95	44	Tns, MMSd,Tm/T_ns	0.839	0.445	0.53	Tb927.10.14060	hypothetical protein
Tb927.11.20240	35.6	40.15	21.3	No effects	1.128	0.598	0.531	Tb927.11.20240	variant surface glycoprotein (VSG, atypical), putative
Tb927.5.2130	13.9	11.4	6.05	Tns, MMSd,Tm/T_ns	0.82	0.435	0.531	Tb927.5.2130	hypothetical protein, conserved
Tb927.11.11940	64.8	44.8	23.8	Tns, MMSd,Tm/T_ns	0.691	0.367	0.531	Tb927.11.11940	protein phosphatase 2A, putative
Tb927.9.13590	38.4	31.15	16.55	Tns, MMSd,Tm/T_ns	0.811	0.431	0.531	Tb927.9.13590	hypothetical protein, unlikely
Tb927.9.14070	41.6	23.15	12.3	Tns, MMSd,Tm/T_ns	0.556	0.296	0.531	Tb927.9.14070	short-chain dehydrogenase, putative
Tb927.11.9830	25.4	29.25	15.55	No effects	1.152	0.612	0.532	Tb927.11.9830	hypothetical protein, conserved
Tb927.10.4610	47.8	123.75	65.85	Ti, MMSns, Tm/T_ns	2.589	1.378	0.532	Tb927.10.4610	dolicholphosphate-mannose synthase, putative (DPMS)
Tb927.6.680	25.3	23.85	12.7	No effects	0.943	0.502	0.532	Tb927.6.680	hypothetical protein, conserved
Tb927.3.2030	19	40.9	21.8	Ti, MMSns, Tm/T_ns	2.153	1.147	0.533	Tb927.3.2030	acylphosphatase, putative
Tb927.11.9690	62.8	74.45	39.7	No effects	1.186	0.632	0.533	Tb927.11.9690	hypothetical protein, conserved
Tb927.11.13750	2.8	6.75	3.6	Td, MMSd, Tm/T_d	2.411	1.286	0.533	Tb927.11.13750	small GTPase, putative,ras-related rab-4 (RAB4)
Tb927.2.5800	34.1	49	26.15	No effects	1.437	0.767	0.534	Tb927.2.5800	sedoheptulose-1,7-bisphosphatase (SBPase)
Tb927.10.1120	4.1	7.4	3.95	No effects	1.805	0.963	0.534	Tb927.10.1120	hypothetical protein, conserved
Tb927.5.4980	13.4	53.65	28.65	Ti, MMSi, Tm/T_ns	4.004	2.138	0.534	Tb927.5.4980	variant surface glycoprotein (VSG, pseudogene), putative,variant surface glycoprotein, frameshift
Tb927.5.2370	50.8	99.7	53.25	No effects	1.963	1.048	0.534	Tb927.5.2370	hydrolase, alpha/beta fold family, putative
Tb927.11.17370	18.7	41.45	22.15	Ti, MMSns, Tm/T_ns	2.217	1.184	0.534	Tb927.11.17370	variant surface glycoprotein (VSG), putative
Tb927.11.7213	54	63.95	34.2	No effects	1.184	0.633	0.535	Tb927.11.7213	hypothetical protein, conserved
Tb927.10.1380	28	31.95	17.1	No effects	1.141	0.611	0.535	Tb927.10.1380	serine/threonine-protein kinase, putative
Tb927.10.5000	55.8	141.15	75.55	Ti, MMSns, Tm/T_ns	2.53	1.354	0.535	Tb927.10.5000	hypothetical protein, conserved
Tb927.4.5450	18.6	17.65	9.45	No effects	0.949	0.508	0.535	Tb927.4.5450	variant surface glycoprotein (VSG, pseudogene), putative,variant surface glycoprotein, degenerate
Tb927.4.4170	41.6	90.05	48.25	Ti, MMSns, Tm/T_ns	2.165	1.16	0.536	Tb927.4.4170	rRNA methyltransferase, putative
Tb927.11.19780	66.9	118.6	63.55	No effects	1.773	0.95	0.536	Tb927.11.19780	variant surface glycoprotein (VSG, pseudogene), putative
Tb927.8.6210	22.9	13.6	7.3	Tns, MMSd,Tm/T_ns	0.594	0.319	0.537	Tb927.8.6210	phosphatidylinositol 3-kinase, putative (PI3K)
Tb927.10.10220	8.2	16.75	9	Ti, MMSns, Tm/T_ns	2.043	1.098	0.537	Tb927.10.10220	procyclin-associated gene 2 (PAG2) protein (PAG2)
Tb927.9.13370	17.8	27.45	14.75	No effects	1.542	0.829	0.537	Tb927.9.13370	hypothetical protein, unlikely
Tb927.9.4070	18.3	60.2	32.35	Ti, MMSns, Tm/T_ns	3.29	1.768	0.537	Tb927.9.4070	hypothetical protein, unlikely
Tb927.11.2830	23.7	32.65	17.55	No effects	1.378	0.741	0.538	Tb927.11.2830	hypothetical protein, conserved
Tb927.11.12970	29	65.35	35.15	Ti, MMSns, Tm/T_ns	2.253	1.212	0.538	Tb927.11.12970	hypothetical protein, conserved
Tb927.9.16050	68.4	72	38.8	No effects	1.053	0.567	0.539	Tb927.9.16050	leucine-rich repeat protein (pseudogene), putative
Tb927.6.1740	15.8	60.4	32.55	Ti, MMSi, Tm/T_ns	3.823	2.06	0.539	Tb927.6.1740	hypothetical protein, conserved
Tb927.10.1830	28.2	15.2	8.2	Tns, MMSd,Tm/T_ns	0.539	0.291	0.539	Tb927.10.1830	syntaxin, putative
Tb927.10.5720	66.6	257.95	139.2	Ti, MMSi, Tm/T_ns	3.873	2.09	0.54	Tb927.10.5720	hypothetical protein
Tb927.10.7760	43.5	20	10.8	Td, MMSd, Tm/T_ns	0.46	0.248	0.54	Tb927.10.7760	hypothetical protein, conserved
Tb927.7.110	17	21	11.35	No effects	1.235	0.668	0.54	Tb927.7.110	variant surface glycoprotein (VSG, pseudogene), putative,variant surface glycoprotein, degenerate
Tb927.9.4850	32	43.1	23.3	No effects	1.347	0.728	0.541	Tb927.9.4850	leucine-rich repeat protein (LRRP), putative
Tb927.9.11360	20.4	22.1	11.95	No effects	1.083	0.586	0.541	Tb927.9.11360	hypothetical protein, conserved
Tb927.10.11940	32.3	46.2	25	No effects	1.43	0.774	0.541	Tb927.10.11940	ABC1 protein, putative
Tb927.10.13000	24.7	26.7	14.45	No effects	1.081	0.585	0.541	Tb927.10.13000	cAMP phosphodiesterase A, putative (PDEA)
Tb927.10.7430	28.2	27.9	15.1	No effects	0.989	0.535	0.541	Tb927.10.7430	GTP-binding protein, putative
Tb927.3.4400	70.8	101.55	55.05	No effects	1.434	0.778	0.542	Tb927.3.4400	hypothetical protein, conserved
Tb927.8.2870	32.3	33.85	18.35	No effects	1.048	0.568	0.542	Tb927.8.2870	hypothetical protein, conserved
Tb927.9.4920	48.9	81.25	44.05	No effects	1.662	0.901	0.542	Tb927.9.4920	hypothetical protein, conserved
Tb927.3.810	15.8	48.5	26.3	Ti, MMSns, Tm/T_ns	3.07	1.665	0.542	Tb927.3.810	hypothetical protein, conserved
Tb927.11.14050	47.2	86.55	46.95	No effects	1.834	0.995	0.542	Tb927.11.14050	hypothetical protein, conserved
Tb927.5.5020	57.2	61.55	33.4	No effects	1.076	0.584	0.543	Tb927.5.5020	UDP-Gal or UDP-GlcNAc-dependent glycosyltransferase (pseudogene), putative,UDP-Gal or UDP- GlcNAc-dependent glycosyltransferase, point mutation
Tb927.2.5080	19.4	26.6	14.45	No effects	1.371	0.745	0.543	Tb927.2.5080	hypothetical protein, conserved
Tb927.1.5050	31.2	68.45	37.2	Ti, MMSns, Tm/T_ns	2.194	1.192	0.543	Tb927.1.5050	hypothetical protein, unlikely
Tb927.6.2670	41.6	39.9	21.7	No effects	0.959	0.522	0.544	Tb927.6.2670	NUDIX hydrolase, conserved
Tb927.9.16850	33.3	77.45	42.15	Ti, MMSns, Tm/T_ns	2.326	1.266	0.544	Tb927.9.16850	variant surface glycoprotein (VSG, pseudogene), putative,variant surface glycoprotein, truncated,variant surface glycoprotein (VSG), frameshifted and point-mutated fragment
Tb927.10.4450	18.9	19.1	10.4	No effects	1.011	0.55	0.545	Tb927.10.4450	stress-inducible protein STI1-like, putative
Tb927.11.10140	14.7	49.75	27.15	Ti, MMSns, Tm/T_ns	3.384	1.847	0.546	Tb927.11.10140	hypothetical protein, conserved
Tb927.6.4110	31.7	99.05	54.1	Ti, MMSns, Tm/T_ns	3.125	1.707	0.546	Tb927.6.4110	hypothetical protein
Tb927.9.8570	39	58.75	32.1	No effects	1.506	0.823	0.546	Tb927.9.8570	hypothetical protein, conserved
Tb927.7.5720	23.2	33.1	18.1	No effects	1.427	0.78	0.547	Tb927.7.5720	hypothetical protein, conserved
Tb927.6.830	18.6	22.85	12.5	No effects	1.228	0.672	0.547	Tb927.6.830	hypothetical protein, conserved
Tb927.9.1200	15.6	21.2	11.6	No effects	1.359	0.744	0.547	Tb927.9.1200	variant surface glycoprotein (VSG, pseudogene), putative,variant surface glycoprotein (VSG), frameshifted and degenerate
Tb927.9.120	20.4	24.85	13.6	No effects	1.218	0.667	0.547	Tb927.9.120	variant surface glycoprotein (VSG, pseudogene), putative
Tb927.9.9440	24	21	11.5	Tns, MMSd,Tm/T_ns	0.875	0.479	0.548	Tb927.9.9440	hypothetical protein, unlikely
Tb927.9.10660	141	261.5	143.25	No effects	1.855	1.016	0.548	Tb927.9.10660	hypothetical protein, conserved
Tb927.6.2310	40.4	30.3	16.6	Tns, MMSd,Tm/T_ns	0.75	0.411	0.548	Tb927.6.2310	hypothetical protein, conserved
Tb927.2.2590	17.9	33.3	18.25	No effects	1.86	1.02	0.548	Tb927.2.2590	hypothetical protein, conserved
Tb927.9.9990	48.7	61.75	33.85	No effects	1.268	0.695	0.548	Tb927.9.9990	kinetoplastid-specific dual specificity phosphatase, putative
Tb927.7.3590	43	78.95	43.4	No effects	1.836	1.009	0.55	Tb927.7.3590	hypothetical protein, conserved
Tb927.4.5200	14.3	35.65	19.6	Ti, MMSns, Tm/T_ns	2.493	1.371	0.55	Tb927.4.5200	nucleoporin (NUP54/57), putative (TbNup62)
Tb927.3.5780	38.8	85.9	47.25	Ti, MMSns, Tm/T_ns	2.214	1.218	0.55	Tb927.3.5780	hypothetical protein
Tb927.11.13840	49.1	76.3	42	No effects	1.554	0.855	0.55	Tb927.11.13840	hypothetical protein, conserved
Tb927.9.15910	158.3	191.6	105.55	No effects	1.21	0.667	0.551	Tb927.9.15910	hypothetical protein, unlikely
Tb927.5.3000	36.6	26.5	14.6	Tns, MMSd,Tm/T_ns	0.724	0.399	0.551	Tb927.5.3000	hypothetical protein, conserved
Tb927.5.3140	40	30.85	17	Tns, MMSd,Tm/T_ns	0.771	0.425	0.551	Tb927.5.3140	hypothetical protein, conserved
Tb11.1720	19.6	56.8	31.3	Ti, MMSns, Tm/T_ns	2.898	1.597	0.551	Tb11.1720	variant surface glycoprotein (VSG), putative
Tb927.6.3340	35.6	39.9	22	No effects	1.121	0.618	0.551	Tb927.6.3340	hypothetical protein, conserved
Tb927.11.770	22.3	46.6	25.7	Ti, MMSns, Tm/T_ns	2.09	1.152	0.552	Tb927.11.770	hypothetical protein, conserved
Tb927.9.2220	46	71.7	39.55	No effects	1.559	0.86	0.552	Tb927.9.2220	SUMO1/Ulp2, putative
Tb927.9.11070	88.1	99.15	54.7	No effects	1.125	0.621	0.552	Tb927.9.11070	predicted zinc finger protein
Tb927.10.15090	36.2	29.45	16.25	Tns, MMSd,Tm/T_ns	0.814	0.449	0.552	Tb927.10.15090	hypothetical protein, conserved
Tb927.11.17120	14	31.35	17.3	Ti, MMSns, Tm/T_ns	2.239	1.236	0.552	Tb927.11.17120	variant surface glycoprotein (VSG, pseudogene), putative,variant surface glycoprotein (VSG), frameshifted
Tb927.11.5470	50	54.15	29.9	No effects	1.083	0.598	0.552	Tb927.11.5470	hypothetical protein, conserved
Tb927.11.12450.1	7.1	19.55	10.8	Ti, MMSns, Tm/T_ns	2.754	1.521	0.552	Tb927.11.12450.1	unspecified product
Tb927.11.15790	37.5	26.15	14.45	Tns, MMSd,Tm/T_ns	0.697	0.385	0.553	Tb927.11.15790	hypothetical protein, conserved
Tb927.9.8050	47.9	95.25	52.65	No effects	1.989	1.099	0.553	Tb927.9.8050	hypothetical protein, conserved
Tb927.10.13300	12.6	5.6	3.1	Td, MMSd, Tm/T_ns	0.444	0.246	0.554	Tb927.10.13300	30S ribosomal protein S8, putative
Tb927.9.16120	24.7	16.25	9	Tns, MMSd,Tm/T_ns	0.658	0.364	0.554	Tb927.9.16120	hypothetical protein, unlikely
Tb927.4.4750	20.9	17.6	9.75	Tns, MMSd,Tm/T_ns	0.842	0.467	0.554	Tb927.4.4750	hypothetical protein, conserved
Tb927.8.5465	22.1	45.75	25.35	Ti, MMSns, Tm/T_ns	2.07	1.147	0.554	Tb927.8.5465	flagellar calcium-binding protein,24 kDa calflagin,24 kDa calcimedin (Tb-24)
Tb927.10.12980	19.1	48.05	26.65	Ti, MMSns, Tm/T_ns	2.516	1.395	0.555	Tb927.10.12980	methyltransferase, putative,member of the NOL1/NOP2/sun family of proteins
Tb927.8.2490	25	27.4	15.2	No effects	1.096	0.608	0.555	Tb927.8.2490	hypothetical protein, conserved
Tb927.9.4140	108.7	55.95	31.05	Tns, MMSd,Tm/T_ns	0.515	0.286	0.555	Tb927.9.4140	hypothetical protein, unlikely
Tb927.9.9980	36	61.95	34.4	No effects	1.721	0.956	0.555	Tb927.9.9980	hypothetical protein, unlikely
Tb927.11.5670	15.7	62.45	34.7	Ti, MMSi, Tm/T_ns	3.978	2.21	0.556	Tb927.11.5670	hypothetical protein, conserved
Tb927.4.2520	37.9	48.95	27.2	No effects	1.292	0.718	0.556	Tb927.4.2520	NAD dependent deacetylase, putative,transcriptional regulator, Sir2 family protein, nicotinic acid mononucleotide 5,6-dimethylbenzimidazole (cobb) protein
Tb927.9.4780	25.5	30.75	17.1	No effects	1.206	0.671	0.556	Tb927.9.4780	hypothetical protein, unlikely
Tb927.6.4560	42.4	99.6	55.4	Ti, MMSns, Tm/T_ns	2.349	1.307	0.556	Tb927.6.4560	hypothetical protein, conserved
Tb927.5.2270	8.8	11.85	6.6	No effects	1.347	0.75	0.557	Tb927.5.2270	hypothetical protein, conserved
Tb927.9.3810	15	12.65	7.05	Tns, MMSd,Tm/T_ns	0.843	0.47	0.557	Tb927.9.3810	hypothetical protein
Tb927.5.2350	23.4	46.65	26	No effects	1.994	1.111	0.557	Tb927.5.2350	hypothetical protein, conserved
Tb927.11.17450	38.7	42.15	23.5	No effects	1.089	0.607	0.558	Tb927.11.17450	variant surface glycoprotein (VSG), frameshifted and degenerate
Tb927.6.3020	37.1	89.5	49.9	Ti, MMSns, Tm/T_ns	2.412	1.345	0.558	Tb927.6.3020	hypothetical protein, conserved
Tb927.8.4120	27.8	34.15	19.05	No effects	1.228	0.685	0.558	Tb927.8.4120	zinc finger protein family member, putative (ZC3H26)
Tb927.5.4560	18.8	42	23.45	Ti, MMSns, Tm/T_ns	2.234	1.247	0.558	Tb927.5.4560	guanine deaminase, putative,guanase, putative,guanine aminase, putative,guanine aminohydrolase, putative
Tb927.11.4140	17.6	28.2	15.75	No effects	1.602	0.895	0.559	Tb927.11.4140	hypothetical protein, conserved
Tb927.8.3060	13.2	28.55	15.95	Ti, MMSns, Tm/T_ns	2.163	1.208	0.559	Tb927.8.3060	cytosolic leucyl aminopeptidase, putative,metallo-peptidase, Clan MF, Family M17
Tb927.10.6820	51.7	114.45	63.95	Ti, MMSns, Tm/T_ns	2.214	1.237	0.559	Tb927.10.6820	hypothetical protein, conserved
Tb927.5.880	45.5	42	23.5	No effects	0.923	0.516	0.56	Tb927.5.880	hypothetical protein, conserved
Tb927.10.5270	24	47.7	26.7	No effects	1.988	1.113	0.56	Tb927.10.5270	mitogen-activated protein kinase kinase 5, putative (MKK5)
Tb927.11.15330	82.6	139.7	78.2	No effects	1.691	0.947	0.56	Tb927.11.15330	phosphatidylinositol 3-kinase catalytic subunit, putative
Tb927.10.1800	37.7	84.2	47.15	Ti, MMSns, Tm/T_ns	2.233	1.251	0.56	Tb927.10.1800	hypothetical protein, conserved
Tb927.10.11120	27.4	30	16.8	No effects	1.095	0.613	0.56	Tb927.10.11120	hypothetical protein, conserved
Tb927.8.1430	14.3	32.05	17.95	Ti, MMSns, Tm/T_ns	2.241	1.255	0.56	Tb927.8.1430	hypothetical protein, conserved
Tb927.1.1160	31.1	83.25	46.75	Ti, MMSns, Tm/T_ns	2.677	1.503	0.562	Tb927.1.1160	hypothetical protein, conserved
Tb927.10.1910	46.5	71.1	39.95	No effects	1.529	0.859	0.562	Tb927.10.1910	protein kinase, putative,serine/threonine protein kinase, putative
Tb927.2.2530	30.2	28.65	16.1	No effects	0.949	0.533	0.562	Tb927.2.2530	hypothetical protein, conserved
Tb927.1.5190	53.4	61.65	34.65	No effects	1.154	0.649	0.562	Tb927.1.5190	hypothetical protein, unlikely
Tb927.3.5870	12.6	6.4	3.6	Tns, MMSd,Tm/T_ns	0.508	0.286	0.563	Tb927.3.5870	variant surface glycoprotein (VSG, pseudogene), putative,variant surface glycoprotein, fragment
Tb927.11.13660	69.2	173.65	97.8	Ti, MMSns, Tm/T_ns	2.509	1.413	0.563	Tb927.11.13660	hypothetical protein, conserved
Tb927.6.3120	51.5	115.2	64.9	Ti, MMSns, Tm/T_ns	2.237	1.26	0.563	Tb927.6.3120	chaperone protein DNAj, putative
Tb927.9.7520	50.9	101.35	57.15	No effects	1.991	1.123	0.564	Tb927.9.7520	hypothetical protein, conserved
Tb927.3.4520	24.2	30.05	16.95	No effects	1.242	0.7	0.564	Tb927.3.4520	hypothetical protein, conserved
Tb927.9.9870	44.1	66.7	37.65	No effects	1.512	0.854	0.564	Tb927.9.9870	MCAK-like kinesin, putative
Tb927.9.13360	48.1	58.8	33.2	No effects	1.222	0.69	0.565	Tb927.9.13360	ubiquitin-protein ligase, putative (upl3)
Tb927.11.11280	24.4	47.6	26.9	No effects	1.951	1.102	0.565	Tb927.11.11280	hypothetical protein, conserved
Tb927.11.18670	59.1	70.95	40.1	No effects	1.201	0.679	0.565	Tb927.11.18670	expression site-associated gene 9 (ESAG9), putative
Tb927.11.13740	10.3	13.8	7.8	No effects	1.34	0.757	0.565	Tb927.11.13740	receptor-type adenylate cyclase GRESAG 4, putative
Tb927.9.16440	10.6	12.65	7.15	No effects	1.193	0.675	0.565	Tb927.9.16440	variant surface glycoprotein (VSG, pseudogene), putative,variant surface glycoprotein (VSG), frameshifted and point mutation
Tb927.8.5350	15	121.35	68.6	Ti, MMSi, Tm/T_ns	8.09	4.573	0.565	Tb927.8.5350	hypothetical protein, conserved
Tb927.10.7250	37.2	51.65	29.2	No effects	1.388	0.785	0.565	Tb927.10.7250	hypothetical protein, conserved
Tb927.3.1480	31.1	31.75	17.95	No effects	1.021	0.577	0.565	Tb927.3.1480	hypothetical protein, conserved
Tb927.10.15770	29.9	61.55	34.8	Ti, MMSns, Tm/T_ns	2.059	1.164	0.565	Tb927.10.15770	hypothetical protein, conserved
Tb927.9.6790	27.4	51.8	29.3	No effects	1.891	1.069	0.566	Tb927.9.6790	hypothetical protein, unlikely
Tb927.5.2740	28.9	34.9	19.75	No effects	1.208	0.683	0.566	Tb927.5.2740	hypothetical protein, conserved
Tb927.5.1760	50.1	77.45	43.85	No effects	1.546	0.875	0.566	Tb927.5.1760	hypothetical protein, conserved
Tb927.2.4460	34.6	26.75	15.15	Tns, MMSd,Tm/T_ns	0.773	0.438	0.566	Tb927.2.4460	hypothetical protein, conserved
Tb927.11.11080	30.2	28.25	16	No effects	0.935	0.53	0.566	Tb927.11.11080	Nucleoporin (TbNup149)
Tb927.7.4360	46.9	62.15	35.2	No effects	1.325	0.751	0.566	Tb927.7.4360	hypothetical protein, conserved
Tb927.7.6640	19.8	51.1	28.95	Ti, MMSns, Tm/T_ns	2.581	1.462	0.567	Tb927.7.6640	hypothetical protein, conserved
Tb927.3.4860	30.6	82.95	47	Ti, MMSns, Tm/T_ns	2.711	1.536	0.567	Tb927.3.4860	mitogen-activated protein kinase kinase, putative (MKK1)
Tb927.11.16300	44.4	30.7	17.4	Tns, MMSd,Tm/T_ns	0.691	0.392	0.567	Tb927.11.16300	hypothetical protein, conserved
Tb927.11.20730	6	40.75	23.1	Ti, MMSi, Tm/T_ns	6.792	3.85	0.567	Tb927.11.20730	glycerophosphoryl diester phosphodiesterase, putative
Tb927.11.5920	21	35.5	20.15	No effects	1.69	0.96	0.568	Tb927.11.5920	hypothetical protein, conserved
Tb927.11.5150	15.8	15.85	9	No effects	1.003	0.57	0.568	Tb927.11.5150	hypothetical protein, conserved
Tb927.7.2950	29.3	35.75	20.3	No effects	1.22	0.693	0.568	Tb927.7.2950	hypothetical protein, conserved
Tb927.7.5060	53.9	62.15	35.3	No effects	1.153	0.655	0.568	Tb927.7.5060	hypothetical protein, conserved
Tb927.9.3870	26.2	64.6	36.7	Ti, MMSns, Tm/T_ns	2.466	1.401	0.568	Tb927.9.3870	hypothetical protein, conserved
Tb927.10.4410	11.1	17.95	10.2	No effects	1.617	0.919	0.568	Tb927.10.4410	hypothetical protein
Tb927.6.5710	21.5	38.8	22.05	No effects	1.805	1.026	0.568	Tb927.6.5710	variant surface glycoprotein (VSG, pseudogene), putative,variant surface glycoprotein, degenerate
Tb927.11.7500	24.1	24.8	14.1	No effects	1.029	0.585	0.569	Tb927.11.7500	hypothetical protein, conserved
Tb927.10.4650	30.4	77.65	44.15	Ti, MMSns, Tm/T_ns	2.554	1.452	0.569	Tb927.10.4650	hypothetical protein, conserved
Tb927.10.12040	48.3	53.2	30.25	No effects	1.101	0.626	0.569	Tb927.10.12040	protein kinase, putative,mitogen-activated protein kinase 11, putative
Tb927.5.3740	72.4	67.25	38.25	No effects	0.929	0.528	0.569	Tb927.5.3740	hypothetical protein, conserved
Tb927.9.3770	11.5	5.45	3.1	Td, MMSd, Tm/T_ns	0.474	0.27	0.569	Tb927.9.3770	hypothetical protein, conserved
Tb927.11.12350	14.5	29.35	16.7	Ti, MMSns, Tm/T_ns	2.024	1.152	0.569	Tb927.11.12350	DNA photolyase, putative
Tb927.9.13430	54	77.85	44.3	No effects	1.442	0.82	0.569	Tb927.9.13430	ubiquitin carboxyl-terminal hydrolase, putative,cysteine peptidase, Clan CA, family C19, putative
Tb927.9.920	21.7	64.05	36.45	Ti, MMSns, Tm/T_ns	2.952	1.68	0.569	Tb927.9.920	hypothetical protein
Tb927.11.200	16.4	27.05	15.4	No effects	1.649	0.939	0.569	Tb927.11.200	DNA-directed RNA polymerase I subunit, putative (RPB6z)
Tb927.11.18120	22	25.2	14.35	No effects	1.145	0.652	0.569	Tb927.11.18120	variant surface glycoprotein (VSG), frameshifted and degenerate
Tb927.7.440	77.6	174.35	99.3	Ti, MMSns, Tm/T_ns	2.247	1.28	0.57	Tb927.7.440	hypothetical protein, conserved
Tb927.3.130	25.2	86.35	49.2	Ti, MMSns, Tm/T_ns	3.427	1.952	0.57	Tb927.3.130	variant surface glycoprotein (VSG, pseudogene), putative,variant surface glycoprotein, truncated
Tb927.9.9140	47	22.55	12.85	Td, MMSd, Tm/T_ns	0.48	0.273	0.57	Tb927.9.9140	hypothetical protein, conserved
Tb927.10.7540	43.2	38.85	22.15	No effects	0.899	0.513	0.57	Tb927.10.7540	hypothetical protein, conserved
Tb927.10.11620	23.8	36.65	20.9	No effects	1.54	0.878	0.57	Tb927.10.11620	calcium-transporting ATPase, putative
Tb927.3.1980	48.9	99.05	56.5	Ti, MMSns, Tm/T_ns	2.026	1.155	0.57	Tb927.3.1980	hypothetical protein, conserved
Tb927.6.5200	115.7	73.1	41.7	Tns, MMSd,Tm/T_ns	0.632	0.36	0.57	Tb927.6.5200	hypothetical protein, conserved
Tb927.10.13750	24.3	47.5	27.1	No effects	1.955	1.115	0.571	Tb927.10.13750	hypothetical protein, conserved
Tb927.8.6820	6	17	9.7	Ti, MMSns, Tm/T_ns	2.833	1.617	0.571	Tb927.8.6820	hypothetical protein, conserved
Tb927.11.16610	72.4	128.6	73.4	No effects	1.776	1.014	0.571	Tb927.11.16610	hypothetical protein, conserved
Tb927.5.1870	70.7	103.7	59.2	No effects	1.467	0.837	0.571	Tb927.5.1870	metalloprotease, putative
Tb927.2.6220	69.7	60.95	34.8	Tns, MMSd,Tm/T_ns	0.874	0.499	0.571	Tb927.2.6220	adenosine transporter 2, putative (TbNT4)
Tb927.6.5790	17.2	25.45	14.55	No effects	1.48	0.846	0.572	Tb927.6.5790	variant surface glycoprotein (VSG, pseudogene), putative,variant surface glycoprotein, frameshift
Tb927.9.1410	49.5	57.7	33	No effects	1.166	0.667	0.572	Tb927.9.1410	hypothetical protein, conserved
Tb927.10.5320	25.4	47.45	27.15	No effects	1.868	1.069	0.572	Tb927.10.5320	RNA editing endoribonuclease (KREN3)
Tb927.4.730	50.8	77.4	44.3	No effects	1.524	0.872	0.572	Tb927.4.730	hypothetical protein, conserved
Tb927.11.10290	39.9	50.75	29.05	No effects	1.272	0.728	0.572	Tb927.11.10290	hypothetical protein, conserved
Tb927.11.6520	43.3	68.3	39.1	No effects	1.577	0.903	0.572	Tb927.11.6520	hypothetical protein, conserved
Tb927.9.3120	48.4	66.9	38.3	No effects	1.382	0.791	0.572	Tb927.9.3120	protein kinase, putative
Tb927.9.4390	37.9	33.15	19	No effects	0.875	0.501	0.573	Tb927.9.4390	DNA-damage inducible protein DDI1-like protein
Tb927.8.7980	39.9	84.9	48.7	Ti, MMSns, Tm/T_ns	2.128	1.221	0.574	Tb927.8.7980	vacuolar-type proton translocating pyrophosphatase 1 (TVP1)
Tb927.10.1470	25.5	30.65	17.6	No effects	1.202	0.69	0.574	Tb927.10.1470	hypoxanthine-guanine phosphoribosyltransferase (HGPRT)
Tb927.2.2140	19.6	17.85	10.25	No effects	0.911	0.523	0.574	Tb927.2.2140	hypothetical protein, conserved
Tb927.3.3200	32.5	117.3	67.4	Ti, MMSi, Tm/T_ns	3.609	2.074	0.575	Tb927.3.3200	hypothetical protein, conserved
Tb927.10.11860	15.5	16	9.2	No effects	1.032	0.594	0.575	Tb927.10.11860	hypothetical protein, conserved,proline rich protein
Tb927.11.15410	17.3	29.8	17.15	No effects	1.723	0.991	0.576	Tb927.11.15410	hypothetical protein, conserved
Tb927.8.100	38.2	124.5	71.7	Ti, MMSns, Tm/T_ns	3.259	1.877	0.576	Tb927.8.100	variant surface glycoprotein (VSG, pseudogene), putative,variant surface glycoprotein, point mutation
Tb927.8.2810	32.7	39.55	22.8	No effects	1.209	0.697	0.576	Tb927.8.2810	5'-3' exonuclease XRNC, putative,exoribonuclease 2, putative (XRNC)
Tb927.8.3400	33.3	64.6	37.25	No effects	1.94	1.119	0.577	Tb927.8.3400	palmitoyl acyltransferase 12, putative
Tb927.7.3860	18	44.2	25.5	Ti, MMSns, Tm/T_ns	2.456	1.417	0.577	Tb927.7.3860	hypothetical protein, conserved
Tb927.7.510	33.4	55.35	31.95	No effects	1.657	0.957	0.577	Tb927.7.510	hypothetical protein, conserved
Tb927.10.8740	14.2	63.4	36.6	Ti, MMSi, Tm/T_ns	4.465	2.577	0.577	Tb927.10.8740	hypothetical protein
Tb927.10.9380	90.2	118.8	68.6	No effects	1.317	0.761	0.577	Tb927.10.9380	hypothetical protein, conserved
Tb927.1.1900	91.1	217.15	125.4	Ti, MMSns, Tm/T_ns	2.384	1.377	0.577	Tb927.1.1900	hypothetical protein, unlikely
Tb927.9.12360	67.6	32.9	19	Td, MMSd, Tm/T_ns	0.487	0.281	0.578	Tb927.9.12360	RNA-binding protein, putative (RBP35)
Tb927.10.5900	71.1	123.2	71.15	No effects	1.733	1.001	0.578	Tb927.10.5900	hypothetical protein, conserved
Tb927.11.1000	26.4	33.5	19.35	No effects	1.269	0.733	0.578	Tb927.11.1000	hypothetical protein, conserved
Tb927.5.1290	100.3	140.2	81	No effects	1.398	0.808	0.578	Tb927.5.1290	hypothetical protein, conserved
Tb927.8.1900	16.2	4.5	2.6	Td, MMSd, Tm/T_ns	0.278	0.16	0.578	Tb927.8.1900	hypothetical protein, conserved
Tb927.5.1270	45.8	45.95	26.55	No effects	1.003	0.58	0.578	Tb927.5.1270	hypothetical protein, conserved
Tb927.9.6720	59.4	119.05	68.85	Ti, MMSns, Tm/T_ns	2.004	1.159	0.578	Tb927.9.6720	hypothetical protein, conserved
Tb927.9.14200	38.3	31.9	18.45	Tns, MMSd,Tm/T_ns	0.833	0.482	0.578	Tb927.9.14200	hypothetical protein, conserved
Tb927.8.7820	62.5	80.3	46.45	No effects	1.285	0.743	0.578	Tb927.8.7820	hypothetical protein, conserved
Tb927.8.2980	36.3	19.1	11.05	Tns, MMSd,Tm/T_ns	0.526	0.304	0.579	Tb927.8.2980	Bis(5'-adenosyl)-triphosphatase, putative
Tb927.7.260	8.5	21.95	12.7	Ti, MMSns, Tm/T_ns	2.582	1.494	0.579	Tb927.7.260	hypothetical protein, conserved
Tb927.11.3130	21.3	12.6	7.3	Tns, MMSd,Tm/T_ns	0.592	0.343	0.579	Tb927.11.3130	glycosomal transporter (GAT2) (GAT2)
Tb927.5.120	18.1	17.95	10.4	No effects	0.992	0.575	0.579	Tb927.5.120	expression site-associated gene 9 (ESAG9) protein, putative
Tb927.11.19540	18	22.35	12.95	No effects	1.242	0.719	0.579	Tb927.11.19540	variant surface glycoprotein (VSG, atypical), putative
Tb927.3.4440	20.8	56	32.45	Ti, MMSns, Tm/T_ns	2.692	1.56	0.579	Tb927.3.4440	hypothetical protein, conserved
Tb927.6.910	53.4	96.4	55.9	No effects	1.805	1.047	0.58	Tb927.6.910	hypothetical protein, conserved
Tb927.10.7950	38.8	31.1	18.05	Tns, MMSd,Tm/T_ns	0.802	0.465	0.58	Tb927.10.7950	hypothetical protein
Tb927.10.16490	8.8	21.6	12.55	Ti, MMSns, Tm/T_ns	2.455	1.426	0.581	Tb927.10.16490	variant surface glycoprotein (VSG), putative
Tb927.5.2200	16.7	130.35	75.75	Ti, MMSi, Tm/T_ns	7.805	4.536	0.581	Tb927.5.2200	hypothetical protein, conserved
Tb927.6.2430	16.5	40.35	23.45	Ti, MMSns, Tm/T_ns	2.445	1.421	0.581	Tb927.6.2430	hypothetical protein, conserved (ATG5)
Tb927.9.6130	8	11.7	6.8	No effects	1.463	0.85	0.581	Tb927.9.6130	calmodulin, putative
Tb927.11.11350	19.7	16.6	9.65	Tns, MMSd,Tm/T_ns	0.843	0.49	0.581	Tb927.11.11350	hypothetical protein, conserved
Tb927.9.3340	13.4	47.3	27.5	Ti, MMSi, Tm/T_ns	3.53	2.052	0.581	Tb927.9.3340	hypothetical protein, conserved
Tb927.8.140	24	54.95	31.95	Ti, MMSns, Tm/T_ns	2.29	1.331	0.581	Tb927.8.140	variant surface glycoprotein (VSG, pseudogene), putative,variant surface glycoprotein, fragment, degenerate
Tb927.3.2910	20	37.4	21.75	No effects	1.87	1.088	0.582	Tb927.3.2910	hypothetical protein, conserved
Tb927.11.16630	58.4	133.85	77.85	Ti, MMSns, Tm/T_ns	2.292	1.333	0.582	Tb927.11.16630	hypothetical protein, conserved
Tb927.8.7390	32.5	38.15	22.2	No effects	1.174	0.683	0.582	Tb927.8.7390	protein phosphatase 1,PP1
Tb927.4.1440	20.4	42.25	24.6	Ti, MMSns, Tm/T_ns	2.071	1.206	0.582	Tb927.4.1440	hypothetical protein, conserved
Tb927.10.4520	28.3	29.1	16.95	No effects	1.028	0.599	0.582	Tb927.10.4520	fructose- 2,6- bisphosphatase-like protein
Tb927.10.15860	101.6	122.65	71.45	No effects	1.207	0.703	0.583	Tb927.10.15860	hypothetical protein, conserved
Tb927.11.4670	13.3	13.3	7.75	No effects	1	0.583	0.583	Tb927.11.4670	hypothetical protein, conserved
Tb927.3.4680	17.2	9	5.25	Tns, MMSd,Tm/T_ns	0.523	0.305	0.583	Tb927.3.4680	RAB GDP dissociation inhibitor alpha, putative
Tb927.4.3140	37.9	12	7	Td, MMSd, Tm/T_ns	0.317	0.185	0.583	Tb927.4.3140	hypothetical protein, conserved
Tb927.9.15710	17.5	28.95	16.9	No effects	1.654	0.966	0.584	Tb927.9.15710	variant surface glycoprotein (VSG)-related, putative
Tb927.1.1180	10.9	48.05	28.05	Ti, MMSi, Tm/T_ns	4.408	2.573	0.584	Tb927.1.1180	hypothetical protein, unlikely
Tb927.10.14850	18.1	31.85	18.6	No effects	1.76	1.028	0.584	Tb927.10.14850	hypothetical protein, unlikely
Tb927.6.5670	56	56.25	32.85	No effects	1.004	0.587	0.584	Tb927.6.5670	variant surface glycoprotein (VSG, pseudogene), putative,variant surface glycoprotein, degenerate
Tb927.10.12640	26.1	37.3	21.8	No effects	1.429	0.835	0.584	Tb927.10.12640	chaperone protein DNAj, putative
Tb927.10.13460	3.9	25.75	15.05	Ti, MMSi, Tm/T_ns	6.603	3.859	0.584	Tb927.10.13460	hypothetical protein
Tb927.7.7350	18.8	12.4	7.25	Tns, MMSd,Tm/T_ns	0.66	0.386	0.585	Tb927.7.7350	hypothetical protein
Tb927.3.890	77	102.9	60.2	No effects	1.336	0.782	0.585	Tb927.3.890	hypothetical protein, conserved
Tb927.10.6550	26.7	38.8	22.7	No effects	1.453	0.85	0.585	Tb927.10.6550	hypothetical protein, conserved
Tb927.8.1010	15.4	29.05	17	No effects	1.886	1.104	0.585	Tb927.8.1010	chaperone protein DNAj, putative
Tb927.4.4330	17.8	52.8	30.9	Ti, MMSns, Tm/T_ns	2.966	1.736	0.585	Tb927.4.4330	kinetoplastid-specific phospho-protein phosphatase, putative
Tb927.11.5260	21.6	50.4	29.5	Ti, MMSns, Tm/T_ns	2.333	1.366	0.585	Tb927.11.5260	SNF2 DNA repair protein, putative,SNF2 family protein
Tb927.3.4800	17.4	27.4	16.05	No effects	1.575	0.922	0.586	Tb927.3.4800	hypothetical protein, conserved
Tb927.10.9340	13	14.25	8.35	No effects	1.096	0.642	0.586	Tb927.10.9340	hypothetical protein
Tb927.11.17820	31.8	7.25	4.25	Td, MMSd, Tm/T_ns	0.228	0.134	0.586	Tb927.11.17820	expression site-associated gene 3 (ESAG3), degenerate
Tb927.4.1000	16.9	23.45	13.75	No effects	1.388	0.814	0.586	Tb927.4.1000	hypothetical protein, conserved
Tb927.9.9230	52.8	125.05	73.35	Ti, MMSns, Tm/T_ns	2.368	1.389	0.587	Tb927.9.9230	hypothetical protein, conserved
Tb927.4.3180	64	49.25	28.9	Tns, MMSd,Tm/T_ns	0.77	0.452	0.587	Tb927.4.3180	hypothetical protein, conserved
Tb927.4.1480	63	95.4	56	No effects	1.514	0.889	0.587	Tb927.4.1480	hypothetical protein, conserved
Tb927.9.9430	66.5	35.6	20.9	Tns, MMSd,Tm/T_ns	0.535	0.314	0.587	Tb927.9.9430	hypothetical protein, conserved
Tb927.9.15920	103.9	174	102.2	No effects	1.675	0.984	0.587	Tb927.9.15920	hypothetical protein, unlikely
Tb927.1.1200	12.5	27.9	16.4	Ti, MMSns, Tm/T_ns	2.232	1.312	0.588	Tb927.1.1200	hypothetical protein, conserved
Tb927.11.12500	41.9	76.55	45	No effects	1.827	1.074	0.588	Tb927.11.12500	hypothetical protein, conserved
Tb927.8.2450	27	23.55	13.85	No effects	0.872	0.513	0.588	Tb927.8.2450	hypothetical protein, conserved
Tb927.6.2330	23.3	14.45	8.5	Tns, MMSd,Tm/T_ns	0.62	0.365	0.588	Tb927.6.2330	RGG protein (RGG1)
Tb927.9.3320	17	10.2	6	Tns, MMSd,Tm/T_ns	0.6	0.353	0.588	Tb927.9.3320	hypothetical protein, unlikely
Tb927.11.20190	28.9	30.85	18.15	No effects	1.067	0.628	0.588	Tb927.11.20190	variant surface glycoprotein (VSG), putative
Tb927.6.4210	39	93.35	54.95	Ti, MMSns, Tm/T_ns	2.394	1.409	0.589	Tb927.6.4210	aldehyde dehydrogenase, putative (ALDH)
Tb927.8.8360	27.4	29.55	17.4	No effects	1.078	0.635	0.589	Tb927.8.8360	receptor-type adenylate cyclase GRESAG 4, putative
Tb927.8.6530	36.5	42.1	24.8	No effects	1.153	0.679	0.589	Tb927.8.6530	hypothetical protein, conserved
Tb927.10.14520	29.9	36.75	21.65	No effects	1.229	0.724	0.589	Tb927.10.14520	hypothetical protein, conserved
Tb927.8.2390	36.5	62.1	36.6	No effects	1.701	1.003	0.589	Tb927.8.2390	hypothetical protein, conserved
Tb927.11.15210	36.7	75.5	44.5	Ti, MMSns, Tm/T_ns	2.057	1.213	0.589	Tb927.11.15210	hypothetical protein, conserved
Tb927.11.10970	59.4	109.6	64.6	No effects	1.845	1.088	0.589	Tb927.11.10970	hypothetical protein, conserved
Tb927.11.6470	59.6	85.05	50.15	No effects	1.427	0.841	0.59	Tb927.11.6470	hypothetical protein, conserved
Tb927.10.2220	24.4	24.5	14.45	No effects	1.004	0.592	0.59	Tb927.10.2220	piwi-like protein 1
Tb927.3.4740	19.2	22.55	13.3	No effects	1.174	0.693	0.59	Tb927.3.4740	hypothetical protein, conserved
Tb927.11.14770	31	46.6	27.5	No effects	1.503	0.887	0.59	Tb927.11.14770	hypothetical protein, conserved
Tb927.8.6270	16.3	23.3	13.75	No effects	1.429	0.844	0.59	Tb927.8.6270	hypothetical protein, conserved
Tb927.8.4860	16.5	20.5	12.1	No effects	1.242	0.733	0.59	Tb927.8.4860	hypothetical protein, conserved
Tb927.5.1390	40.4	43.6	25.75	No effects	1.079	0.637	0.591	Tb927.5.1390	64 kDa invariant surface glycoprotein (ISG64)
Tb927.7.3790	30.8	57.55	34	No effects	1.869	1.104	0.591	Tb927.7.3790	ras-like small GTPase, putative (TbFRP)
Tb927.4.600	10.3	49	28.95	Ti, MMSi, Tm/T_ns	4.757	2.811	0.591	Tb927.4.600	hypothetical protein, conserved
Tb927.10.6640	28.9	54.35	32.15	No effects	1.881	1.112	0.592	Tb927.10.6640	COP-coated vesicle membrane protein erv25 precursor, putative,ER--golgi transport protein erv25 precursor, putative
Tb927.1.1390	81.5	110.3	65.25	No effects	1.353	0.801	0.592	Tb927.1.1390	hypothetical protein, conserved
Tb927.11.5580	60.4	105.25	62.3	No effects	1.743	1.031	0.592	Tb927.11.5580	hypothetical protein, conserved
Tb927.9.1560	70	124.85	74	No effects	1.784	1.057	0.593	Tb927.9.1560	hypothetical protein, conserved
Tb927.11.7110	47.6	84.15	49.9	No effects	1.768	1.048	0.593	Tb927.11.7110	hypothetical protein, conserved
Tb927.10.13380	15.7	10.2	6.05	Tns, MMSd,Tm/T_ns	0.65	0.385	0.593	Tb927.10.13380	hypothetical protein, conserved
Tb927.11.16290	17.8	67.15	39.85	Ti, MMSi, Tm/T_ns	3.772	2.239	0.593	Tb927.11.16290	AUT2/APG4/ATG4 cysteine peptidase, putative (ATG4.1)
Tb927.10.9460	15.3	21.9	13	No effects	1.431	0.85	0.594	Tb927.10.9460	hypothetical protein, unlikely
Tb927.1.3590	34.3	23.75	14.1	Tns, MMSd,Tm/T_ns	0.692	0.411	0.594	Tb927.1.3590	hypothetical protein, unlikely
Tb927.11.3150	86.6	148.85	88.45	No effects	1.719	1.021	0.594	Tb927.11.3150	hypothetical protein, conserved
Tb927.11.19210	24.1	29.45	17.5	No effects	1.222	0.726	0.594	Tb927.11.19210	variant surface glycoprotein (VSG, pseudogene), putative
Tb927.6.3720	48.4	103.95	61.8	Ti, MMSns, Tm/T_ns	2.148	1.277	0.595	Tb927.6.3720	hypothetical protein, conserved
Tb927.10.580	20.9	12.95	7.7	Tns, MMSd,Tm/T_ns	0.62	0.368	0.595	Tb927.10.580	hypothetical protein, conserved
Tb927.7.350	32.8	54.4	32.35	No effects	1.659	0.986	0.595	Tb927.7.350	hypothetical protein
Tb927.9.11130	24.9	47	27.95	No effects	1.888	1.122	0.595	Tb927.9.11130	unc-50 related protein homolog
Tb927.5.1180	39.9	73.4	43.65	No effects	1.84	1.094	0.595	Tb927.5.1180	hypothetical protein, conserved
Tb927.4.3650	34.7	179.25	106.6	Ti, MMSi, Tm/T_ns	5.166	3.072	0.595	Tb927.4.3650	hypothetical protein
Tb927.5.3200	10.3	7.65	4.55	Tns, MMSd,Tm/T_ns	0.743	0.442	0.595	Tb927.5.3200	hypothetical protein, conserved
Tb927.11.13330	35.6	31.25	18.6	No effects	0.878	0.522	0.595	Tb927.11.13330	hypothetical protein, conserved
Tb927.10.4400	36.3	42.3	25.2	No effects	1.165	0.694	0.596	Tb927.10.4400	hypothetical protein, conserved
Tb927.8.4490	13.7	18.8	11.2	No effects	1.372	0.818	0.596	Tb927.8.4490	hypothetical protein
Tb927.3.320	46.7	88.7	52.85	No effects	1.899	1.132	0.596	Tb927.3.320	variant surface glycoprotein (VSG, pseudogene), putative,variant surface glycoprotein, point mutation
Tb927.11.12330	16.7	12	7.15	Tns, MMSd,Tm/T_ns	0.719	0.428	0.596	Tb927.11.12330	hypothetical protein, conserved
Tb927.4.2970	33.9	108.6	64.75	Ti, MMSns, Tm/T_ns	3.204	1.91	0.596	Tb927.4.2970	chaperone protein DNAj, putative
Tb927.8.4370	54.5	29.9	17.85	Tns, MMSd,Tm/T_ns	0.549	0.328	0.597	Tb927.8.4370	hypothetical protein, conserved
Tb927.11.13610	33.6	42.85	25.6	No effects	1.275	0.762	0.597	Tb927.11.13610	hypothetical protein, conserved
Tb927.7.1020	82.5	107.1	64	No effects	1.298	0.776	0.598	Tb927.7.1020	hypothetical protein, conserved
Tb927.10.7100	43.8	36.95	22.1	No effects	0.844	0.505	0.598	Tb927.10.7100	delta-4 fatty acid desaturase
Tb927.11.16690	27.2	21.65	12.95	Tns, MMSd,Tm/T_ns	0.796	0.476	0.598	Tb927.11.16690	chloride channel protein, putative
Tb927.10.3950	45.7	47.05	28.15	No effects	1.03	0.616	0.598	Tb927.10.3950	hypothetical protein, conserved
Tb927.10.4820	45.8	78.3	46.85	No effects	1.71	1.023	0.598	Tb927.10.4820	hypothetical protein, conserved
Tb927.11.11150	69.7	83.45	49.95	No effects	1.197	0.717	0.599	Tb927.11.11150	U5 snRNP-specific 40 kDa protein
Tb927.9.4650	53.9	35.25	21.1	Tns, MMSd,Tm/T_ns	0.654	0.391	0.599	Tb927.9.4650	hypothetical protein, unlikely
Tb927.6.3380	74.8	67.4	40.35	No effects	0.901	0.539	0.599	Tb927.6.3380	expression site-associated gene (ESAG, pseudogene), putative,expression site-associated gene 1 (ESAG1), degenerate
Tb927.8.4070	31.4	39	23.35	No effects	1.242	0.744	0.599	Tb927.8.4070	zinc finger protein family member, putative (ZC3H25)
Tb927.9.4620	64.1	90.6	54.25	No effects	1.413	0.846	0.599	Tb927.9.4620	ubiquitin-activating enzyme E1, putative
Tb927.11.18800	52.4	87.2	52.25	No effects	1.664	0.997	0.599	Tb927.11.18800	expression site-associated gene 3 (ESAG3) protein, putative
Tb927.8.5800	13.3	49.3	29.55	Ti, MMSi, Tm/T_ns	3.707	2.222	0.599	Tb927.8.5800	hypothetical protein, conserved
Tb927.11.18430	26.9	36.2	21.7	No effects	1.346	0.807	0.599	Tb927.11.18430	variant surface glycoprotein (VSG), putative
Tb927.11.20160	10.8	22.6	13.55	Ti, MMSns, Tm/T_ns	2.093	1.255	0.6	Tb927.11.20160	variant surface glycoprotein (VSG, pseudogene), putative,variant surface glycoprotein (VSG), frameshifted and degenerate
Tb927.5.180	83.2	115.7	69.4	No effects	1.391	0.834	0.6	Tb927.5.180	variant surface glycoprotein (VSG, pseudogene), putative,variant surface glycoprotein, degenerate
Tb927.10.16460	7.2	23	13.8	Ti, MMSns, Tm/T_ns	3.194	1.917	0.6	Tb927.10.16460	variant surface glycoprotein (VSG, pseudogene), putative
Tb927.4.5590	31	85	51	Ti, MMSns, Tm/T_ns	2.742	1.645	0.6	Tb927.4.5590	variant surface glycoprotein (VSG, pseudogene), putative,variant surface glycoprotein, degenerate
Tb927.3.1540	34.7	54.65	32.8	No effects	1.575	0.945	0.6	Tb927.3.1540	CAAX prenyl protease 2, putative,peptidase with unknown catalytic mechanism (family U48)
Tb927.11.5030	42.9	32.65	19.6	Tns, MMSd,Tm/T_ns	0.761	0.457	0.6	Tb927.11.5030	hypothetical protein, conserved
Tb927.5.3530	13.7	24.9	14.95	No effects	1.818	1.091	0.6	Tb927.5.3530	hypothetical protein, conserved
Tb927.3.650	28.5	124	74.45	Ti, MMSi, Tm/T_ns	4.351	2.612	0.6	Tb927.3.650	hypothetical protein, conserved
Tb927.6.3730	17.5	20.9	12.55	No effects	1.194	0.717	0.6	Tb927.6.3730	chaperone protein DNAj, putative
Tb927.8.4180	28	52.2	31.35	No effects	1.864	1.12	0.601	Tb927.8.4180	tRNA-specific adenosine deaminase (ADAT2)
Tb927.8.2250	15.4	24.8	14.9	No effects	1.61	0.968	0.601	Tb927.8.2250	hypothetical protein, conserved
Tb927.9.15000	12.1	53.5	32.15	Ti, MMSi, Tm/T_ns	4.421	2.657	0.601	Tb927.9.15000	hypothetical protein, conserved
Tb927.5.3360	35.5	73.05	43.9	Ti, MMSns, Tm/T_ns	2.058	1.237	0.601	Tb927.5.3360	50S ribosomal protein L2, putative
Tb927.6.930	23.2	41.75	25.1	No effects	1.8	1.082	0.601	Tb927.6.930	metacaspase MCA3,cysteine peptidase, Clan CD, family C13, putative (TbMCA4)
Tb927.11.5820	28.4	32.5	19.55	No effects	1.144	0.688	0.602	Tb927.11.5820	hypothetical protein, conserved
Tb927.10.10190	44.3	60	36.1	No effects	1.354	0.815	0.602	Tb927.10.10190	hypothetical protein, conserved
Tb927.5.3490	7.7	55.2	33.25	Ti, MMSi, Tm/T_ns	7.169	4.318	0.602	Tb927.5.3490	hypothetical protein, conserved
Tb927.7.4630	58.1	73.7	44.45	No effects	1.269	0.765	0.603	Tb927.7.4630	hypothetical protein, conserved
Tb927.6.2360	44.8	77.75	46.9	No effects	1.735	1.047	0.603	Tb927.6.2360	adenosine kinase, putative
Tb927.7.4330	35.9	61.25	36.95	No effects	1.706	1.029	0.603	Tb927.7.4330	hypothetical protein, conserved
Tb927.5.2980	39	54.2	32.7	No effects	1.39	0.838	0.603	Tb927.5.2980	hypothetical protein, conserved
Tb927.4.3950	22.4	22.2	13.4	No effects	0.991	0.598	0.604	Tb927.4.3950	cytoskeleton-associated protein CAP5.5, putative,cysteine peptidase, Clan CA, family C2, putative (CAP5.5)
Tb927.4.4580	38.4	59.55	35.95	No effects	1.551	0.936	0.604	Tb927.4.4580	hypothetical protein, conserved
Tb927.11.15180	16.9	13.65	8.25	Tns, MMSd,Tm/T_ns	0.808	0.488	0.604	Tb927.11.15180	hypothetical protein, conserved
Tb927.3.5320	55.5	46.65	28.2	No effects	0.841	0.508	0.605	Tb927.3.5320	hypothetical protein, conserved
Tb927.4.4620	43.5	67.7	40.95	No effects	1.556	0.941	0.605	Tb927.4.4620	cytochrome oxidase subunit VIII (COXVIII)
Tb927.9.12120	120.2	169.25	102.4	No effects	1.408	0.852	0.605	Tb927.9.12120	unspecified product
Tb927.4.5680	8.1	11.9	7.2	No effects	1.469	0.889	0.605	Tb927.4.5680	variant surface glycoprotein (VSG, pseudogene), putative,variant surface glycoprotein, degenerate
Tb927.11.20100	41.6	87.3	52.85	Ti, MMSns, Tm/T_ns	2.099	1.27	0.605	Tb927.11.20100	variant surface glycoprotein (VSG, atypical), putative
Tb927.11.9670	39.3	33.2	20.1	No effects	0.845	0.511	0.605	Tb927.11.9670	glycine synthase, putative (GCVT1)
Tb927.7.630	10.5	12.3	7.45	No effects	1.171	0.71	0.606	Tb927.7.630	hypothetical protein, conserved
Tb927.11.18940	25.6	27.9	16.9	No effects	1.09	0.66	0.606	Tb927.11.18940	variant surface protein (VSG), putative
Tb927.7.4520	35.5	52.15	31.6	No effects	1.469	0.89	0.606	Tb927.7.4520	hypothetical protein, conserved
Tb927.5.1210	24.8	51.65	31.3	Ti, MMSns, Tm/T_ns	2.083	1.262	0.606	Tb927.5.1210	short-chain dehydrogenase, putative
Tb927.5.430	51.5	67.85	41.2	No effects	1.317	0.8	0.607	Tb927.5.430	hypothetical protein
Tb927.11.11110	32	82.5	50.1	Ti, MMSns, Tm/T_ns	2.578	1.566	0.607	Tb927.11.11110	protein kinase, putative,serine/threonine kinase, putative
Tb927.11.19590	21.5	28.15	17.1	No effects	1.309	0.795	0.607	Tb927.11.19590	variant surface glycoprotein (VSG, pseudogene), putative,variant surface glycoprotein (VSG), frameshifted and degenerate
Tb927.11.13240	20	50.7	30.8	Ti, MMSns, Tm/T_ns	2.535	1.54	0.607	Tb927.11.13240	RNA polymerase subunit, putative (RPC25)
Tb927.11.1450	34	31.85	19.35	No effects	0.937	0.569	0.608	Tb927.11.1450	2-oxoglutarate dehydrogenase E1 component, putative
Tb927.5.1330	44.6	39.25	23.85	No effects	0.88	0.535	0.608	Tb927.5.1330	hypothetical protein, conserved
Tb927.9.11120	41.9	48.05	29.2	No effects	1.147	0.697	0.608	Tb927.9.11120	hypothetical protein, conserved
Tb927.8.300	29.8	52.65	32	No effects	1.767	1.074	0.608	Tb927.8.300	variant surface glycoprotein (VSG, pseudogene), putative,variant surface glycoprotein, degenerate
Tb927.10.5690	10	29.45	17.9	Ti, MMSns, Tm/T_ns	2.945	1.79	0.608	Tb927.10.5690	procyclin-associated gene 2 (PAG2) protein, putative
Tb927.7.7270	25	44.65	27.15	No effects	1.786	1.086	0.608	Tb927.7.7270	hypothetical protein, conserved
Tb927.3.1730	66.6	92.9	56.5	No effects	1.395	0.848	0.608	Tb927.3.1730	hypothetical protein, conserved
Tb927.5.3130	29.6	42	25.55	No effects	1.419	0.863	0.608	Tb927.5.3130	hypothetical protein
Tb927.10.9520	5.9	43.15	26.25	Ti, MMSi, Tm/T_ns	7.314	4.449	0.608	Tb927.10.9520	hypothetical protein, unlikely
Tb927.9.1180	77	19.15	11.65	Td, MMSd, Tm/T_ns	0.249	0.151	0.608	Tb927.9.1180	variant surface glycoprotein (VSG, pseudogene), putative,variant surface glycoprotein (VSG), frameshifted degenerate and interrupted
Tb927.5.3420	23.8	64.5	39.25	Ti, MMSns, Tm/T_ns	2.71	1.649	0.609	Tb927.5.3420	hypothetical protein, conserved
Tb927.11.15920	19.3	27.85	16.95	No effects	1.443	0.878	0.609	Tb927.11.15920	glutathione peroxidase, putative
Tb927.5.190	62.6	49.35	30.05	Tns, MMSd,Tm/T_ns	0.788	0.48	0.609	Tb927.5.190	variant surface glycoprotein (VSG, pseudogene), putative,variant surface glycoprotein, degenerate
Tb927.9.11940	58.5	25.45	15.5	Td, MMSd, Tm/T_ns	0.435	0.265	0.609	Tb927.9.11940	hypothetical protein, conserved
Tb927.11.18340	17	32.25	19.65	No effects	1.897	1.156	0.609	Tb927.11.18340	variant surface glycoprotein (VSG), putative
Tb927.9.13970	45.3	71.8	43.75	No effects	1.585	0.966	0.609	Tb927.9.13970	hypothetical protein, conserved
Tb927.1.1140	30	39.95	24.35	No effects	1.332	0.812	0.61	Tb927.1.1140	hypothetical protein, conserved
Tb927.11.910	33	31.5	19.2	No effects	0.955	0.582	0.61	Tb927.11.910	hypothetical protein, conserved
Tb927.11.17410	71.2	122.6	74.75	No effects	1.722	1.05	0.61	Tb927.11.17410	variant surface glycoprotein (VSG), frameshifted
Tb927.9.540	16.1	18.2	11.1	No effects	1.13	0.689	0.61	Tb927.9.540	variant surface glycoprotein (VSG, pseudogene), putative
Tb927.1.4860	24.8	29.1	17.75	No effects	1.173	0.716	0.61	Tb927.1.4860	expression site-associated gene (ESAG, pseudogene), putative,expression site-associated gene 11 (ESAG11), pseudogene
Tb927.5.3430	40.5	25.15	15.35	Tns, MMSd,Tm/T_ns	0.621	0.379	0.61	Tb927.5.3430	ubiquitin-activating enzyme E1, putative
Tb927.3.3800	92.3	200.1	122.2	Ti, MMSns, Tm/T_ns	2.168	1.324	0.611	Tb927.3.3800	hypothetical protein, conserved
Tb927.8.3110	23.6	67.95	41.5	Ti, MMSns, Tm/T_ns	2.879	1.758	0.611	Tb927.8.3110	hypothetical protein, conserved
Tb927.10.15580	13.1	9	5.5	Tns, MMSd,Tm/T_ns	0.687	0.42	0.611	Tb927.10.15580	dynein light chain, putative
Tb927.3.2070	21.8	22.25	13.6	No effects	1.021	0.624	0.611	Tb927.3.2070	hypothetical protein, conserved
Tb927.11.13320	36.8	90.55	55.35	Ti, MMSns, Tm/T_ns	2.461	1.504	0.611	Tb927.11.13320	hypothetical protein, conserved
Tb927.10.8820	27.3	11.45	7	Td, MMSd, Tm/T_ns	0.419	0.256	0.611	Tb927.10.8820	hypothetical protein, conserved
Tb927.11.4760	72.4	112.9	69.05	No effects	1.559	0.954	0.612	Tb927.11.4760	hypothetical protein
Tb927.3.5230	33.5	46.75	28.6	No effects	1.396	0.854	0.612	Tb927.3.5230	DNA repair protein, putative
Tb927.10.11770	9.7	30.15	18.45	Ti, MMSns, Tm/T_ns	3.108	1.902	0.612	Tb927.10.11770	hypothetical protein, conserved
Tb927.11.11690	843.9	32.75	20.05	Td, MMSd, Tm/T_ns	0.039	0.024	0.612	Tb927.11.11690	vacuolar ATP synthase subunit b, putative,v- ATPase B subunit,vacuolar proton pump B subunit
Tb927.3.4960	20.5	42.3	25.9	Ti, MMSns, Tm/T_ns	2.063	1.263	0.612	Tb927.3.4960	kinesin, putative
Tb927.11.10980	60.4	129.85	79.55	Ti, MMSns, Tm/T_ns	2.15	1.317	0.613	Tb927.11.10980	hypothetical protein, conserved
Tb927.11.11780	19.7	21.3	13.05	No effects	1.081	0.662	0.613	Tb927.11.11780	acyl-CoA dehydrogenase, putative
Tb927.10.3320	65	53.35	32.7	No effects	0.821	0.503	0.613	Tb927.10.3320	hypothetical protein, conserved
Tb927.7.5980	50.8	71.05	43.55	No effects	1.399	0.857	0.613	Tb927.7.5980	protein associated with differentiation 6, putative
Tb927.9.7480	63.3	52.45	32.15	No effects	0.829	0.508	0.613	Tb927.9.7480	hypothetical protein, conserved
Tb927.1.3010	21.1	27.8	17.05	No effects	1.318	0.808	0.613	Tb927.1.3010	mRNA processing protein, putative
Tb927.11.18730	42.8	87.95	53.95	Ti, MMSns, Tm/T_ns	2.055	1.261	0.613	Tb927.11.18730	variant surface protein (VSG), putative
Tb927.11.7480	48	8.15	5	Td, MMSd, Tm/T_ns	0.17	0.104	0.613	Tb927.11.7480	vacuolar type h ATPase subunit, putative
Tb927.1.1030	31	52.15	32	No effects	1.682	1.032	0.614	Tb927.1.1030	leucine-rich repeat protein (LRRP), putative
Tb927.10.8570	31.4	84.1	51.65	Ti, MMSns, Tm/T_ns	2.678	1.645	0.614	Tb927.10.8570	hypothetical protein, conserved
Tb927.8.2300	30.4	31.75	19.5	No effects	1.044	0.641	0.614	Tb927.8.2300	hypothetical protein, conserved
Tb927.10.6210	20.6	14	8.6	Tns, MMSd,Tm/T_ns	0.68	0.417	0.614	Tb927.10.6210	hypothetical protein, conserved
Tb927.7.6210	34.2	46.3	28.45	No effects	1.354	0.832	0.614	Tb927.7.6210	hypothetical protein, conserved
Tb927.8.5550	12.8	17.4	10.7	No effects	1.359	0.836	0.615	Tb927.8.5550	hypothetical protein, conserved
Tb927.9.280	17.3	22.6	13.9	No effects	1.306	0.803	0.615	Tb927.9.280	transferrin-binding protein, pseudogene,transferrin-binding protein, fragment
Tb927.11.7420	17.7	11.05	6.8	Tns, MMSd,Tm/T_ns	0.624	0.384	0.615	Tb927.11.7420	phosphoadenosine phosphosulfate reductase-like protein
Tb927.11.11950	22.1	11.05	6.8	Tns, MMSd,Tm/T_ns	0.5	0.308	0.615	Tb927.11.11950	cytochrome oxidase assembly protein, putative
Tb927.10.15200	18.8	3.9	2.4	Td, MMSd, Tm/T_ns	0.207	0.128	0.615	Tb927.10.15200	hypothetical protein, conserved
Tb927.11.2790	11.3	16.65	10.25	No effects	1.473	0.907	0.616	Tb927.11.2790	hypothetical protein, conserved
Tb927.9.13310	16.1	16.65	10.25	No effects	1.034	0.637	0.616	Tb927.9.13310	hypothetical protein, conserved
Tb927.1.250	280.7	580.4	357.4	Ti, MMSns, Tm/T_ns	2.068	1.273	0.616	Tb927.1.250	hypothetical protein, unlikely
Tb927.2.2900	51.5	38	23.4	Tns, MMSd,Tm/T_ns	0.738	0.454	0.616	Tb927.2.2900	ARP2/3 complex subunit, putative
Tb927.11.7450	16.8	45.45	28	Ti, MMSns, Tm/T_ns	2.705	1.667	0.616	Tb927.11.7450	zinc finger protein family member, putative (ZC3H43)
Tb927.4.610	97.3	90.8	55.95	No effects	0.933	0.575	0.616	Tb927.4.610	hypothetical protein, conserved
Tb927.3.1410	54	146.75	90.45	Ti, MMSns, Tm/T_ns	2.718	1.675	0.616	Tb927.3.1410	cytochrome oxidase subunit VII (COXVII)
Tb927.7.200	41.1	44.6	27.5	No effects	1.085	0.669	0.617	Tb927.7.200	hypothetical protein, conserved
Tb927.11.14840	19.1	14.35	8.85	Tns, MMSd,Tm/T_ns	0.751	0.463	0.617	Tb927.11.14840	chromosomal passenger protein (CTC2)
Tb927.11.9600	6.6	29.5	18.2	Ti, MMSi, Tm/T_ns	4.47	2.758	0.617	Tb927.11.9600	hypothetical protein, conserved
Tb927.10.7850	20.6	35.25	21.75	No effects	1.711	1.056	0.617	Tb927.10.7850	protein-L-isoaspartate, putative
Tb927.7.2730	56	68.55	42.3	No effects	1.224	0.755	0.617	Tb927.7.2730	leucine-rich repeat protein (LRRP), putative
Tb927.10.2130	23.4	28.6	17.65	No effects	1.222	0.754	0.617	Tb927.10.2130	hypothetical protein, conserved
Tb927.10.1330	9.7	15.55	9.6	No effects	1.603	0.99	0.617	Tb927.10.1330	hypothetical protein, conserved
Tb927.11.19020	27	58.15	35.9	Ti, MMSns, Tm/T_ns	2.154	1.33	0.617	Tb927.11.19020	hypothetical protein
Tb927.5.1410	31.2	47.2	29.15	No effects	1.513	0.934	0.618	Tb927.5.1410	64 kDa invariant surface glycoprotein (ISG64)
Tb927.11.16050	35.7	51.65	31.9	No effects	1.447	0.894	0.618	Tb927.11.16050	hypothetical protein, conserved
Tb927.11.15610	33.1	65.4	40.4	No effects	1.976	1.221	0.618	Tb927.11.15610	hypothetical protein, conserved
Tb927.11.520	37.6	73.95	45.7	No effects	1.967	1.215	0.618	Tb927.11.520	hypothetical protein, conserved
Tb927.6.2300	58.9	103.15	63.75	No effects	1.751	1.082	0.618	Tb927.6.2300	adenosine kinase, putative
Tb927.11.2660	39	83.8	51.8	Ti, MMSns, Tm/T_ns	2.149	1.328	0.618	Tb927.11.2660	Golgi reassembly stacking protein (GRASP homologue), putative
Tb927.5.4150	15.9	15.85	9.8	No effects	0.997	0.616	0.618	Tb927.5.4150	hypothetical protein, conserved
Tb927.3.5800	94.6	156.25	96.65	No effects	1.652	1.022	0.619	Tb927.3.5800	expression site-associated gene (ESAG, pseudogene), putative,expression site-associated gene 1 (ESAG1), degenerate
Tb927.8.1960	19.9	11.8	7.3	Tns, MMSd,Tm/T_ns	0.593	0.367	0.619	Tb927.8.1960	hypothetical protein, conserved
Tb927.1.2810	83.4	218.15	135	Ti, MMSns, Tm/T_ns	2.616	1.619	0.619	Tb927.1.2810	hypothetical protein, unlikely
Tb927.6.1020	54	65.9	40.8	No effects	1.22	0.756	0.619	Tb927.6.1020	cysteine peptidase precursor,cysteine peptidase, Clan CA, family C1, Cathepsin L-like (Rhodesain)
Tb927.11.8440	30.6	15.1	9.35	Td, MMSd, Tm/T_ns	0.493	0.306	0.619	Tb927.11.8440	haloacid dehalogenase-like hydrolase, putative
Tb927.11.9990	27.9	53.1	32.9	No effects	1.903	1.179	0.62	Tb927.11.9990	glycosyl transferase-like protein
Tb927.5.5680	5.7	16.3	10.1	Ti, MMSns, Tm/T_ns	2.86	1.772	0.62	Tb927.5.5680	Variant Surface Glycoprotein, putative
Tb927.7.1510	26	62.8	38.95	Ti, MMSns, Tm/T_ns	2.415	1.498	0.62	Tb927.7.1510	pseudouridylate synthase I, putative
Tb927.5.4890	17.3	35.55	22.05	Ti, MMSns, Tm/T_ns	2.055	1.275	0.62	Tb927.5.4890	variant surface glycoprotein (VSG, pseudogene), putative,variant surface glycoprotein, truncated, degenerate
Tb927.7.4180	21	32.4	20.1	No effects	1.543	0.957	0.62	Tb927.7.4180	fatty acid elongase, putative
Tb927.11.15140	17.2	36.1	22.4	Ti, MMSns, Tm/T_ns	2.099	1.302	0.62	Tb927.11.15140	hypothetical protein, conserved
Tb927.2.4840	34.4	78.75	48.9	Ti, MMSns, Tm/T_ns	2.289	1.422	0.621	Tb927.2.4840	hypothetical protein, conserved
Tb927.11.250	31.6	58.2	36.15	No effects	1.842	1.144	0.621	Tb927.11.250	ubiquitin carboxyl-terminal hydrolase, putative,cysteine peptidase, Clan CA, family C12, putative
Tb927.9.12290	24.2	6.6	4.1	Td, MMSd, Tm/T_ns	0.273	0.169	0.621	Tb927.9.12290	Peroxin 19
Tb927.11.7330	20.5	37.65	23.4	No effects	1.837	1.141	0.622	Tb927.11.7330	hypothetical protein, conserved
Tb927.11.15310	28.5	31.85	19.8	No effects	1.118	0.695	0.622	Tb927.11.15310	hypothetical protein, conserved
Tb927.11.18520	25.7	17.85	11.1	Tns, MMSd,Tm/T_ns	0.695	0.432	0.622	Tb927.11.18520	variant surface glycoprotein (VSG, atypical), putative
Tb927.9.2640	23.5	10.05	6.25	Td, MMSd, Tm/T_ns	0.428	0.266	0.622	Tb927.9.2640	hypothetical protein, unlikely
Tb927.1.690	40.2	52.65	32.75	No effects	1.31	0.815	0.622	Tb927.1.690	hypothetical protein, conserved
Tb927.8.4320	39.4	109.75	68.35	Ti, MMSns, Tm/T_ns	2.786	1.735	0.623	Tb927.8.4320	hypothetical protein, conserved
Tb927.3.5680	14.2	5.7	3.55	Td, MMSd, Tm/T_ns	0.401	0.25	0.623	Tb927.3.5680	variant surface glycoprotein (VSG)-related, putative
Tb927.11.14640	55.7	99.25	61.85	No effects	1.782	1.11	0.623	Tb927.11.14640	hypothetical protein, conserved
Tb927.4.5060	47.4	48.05	29.95	No effects	1.014	0.632	0.623	Tb927.4.5060	hypothetical protein
Tb927.11.17780	18.7	12.75	7.95	Tns, MMSd,Tm/T_ns	0.682	0.425	0.624	Tb927.11.17780	variant surface glycoprotein (VSG), degenerate
Tb927.10.11230	24.4	5.05	3.15	Td, MMSd, Tm/T_ns	0.207	0.129	0.624	Tb927.10.11230	hypothetical protein, conserved
Tb927.7.3350	43.5	44.95	28.05	No effects	1.033	0.645	0.624	Tb927.7.3350	palmitoyl acyltransferase 11, putative
Tb927.9.2460	19.7	6.65	4.15	Td, MMSd, Tm/T_ns	0.338	0.211	0.624	Tb927.9.2460	hypothetical protein, unlikely
Tb927.11.12440	7.1	23.95	14.95	Ti, MMSi, Tm/T_ns	3.373	2.106	0.624	Tb927.11.12440	hypothetical protein, conserved
Tb927.10.6310	41.7	39	24.35	No effects	0.935	0.584	0.624	Tb927.10.6310	major vault protein, putative (MVP)
Tb927.11.15480	11.8	13.05	8.15	No effects	1.106	0.691	0.625	Tb927.11.15480	heat shock protein Hsp20, putative
Tb927.11.3700	25.3	28.9	18.05	No effects	1.142	0.713	0.625	Tb927.11.3700	hypothetical protein, conserved
Tb927.7.5680	73.6	107.4	67.1	No effects	1.459	0.912	0.625	Tb927.7.5680	deoxyribose-phosphate aldolase, putative
Tb927.10.12100	62.6	94.35	58.95	No effects	1.507	0.942	0.625	Tb927.10.12100	RNA-binding protein, putative (RBP7B)
Tb927.7.100	38.6	63.2	39.5	No effects	1.637	1.023	0.625	Tb927.7.100	variant surface glycoprotein (VSG), putative
Tb927.2.2490	30.4	85.9	53.7	Ti, MMSns, Tm/T_ns	2.826	1.766	0.625	Tb927.2.2490	hypothetical protein
Tb927.9.17570	72.2	139.9	87.5	No effects	1.938	1.212	0.625	Tb927.9.17570	variant surface glycoprotein (VSG, pseudogene), putative,variant surface glycoprotein (VSG), degenerate and frameshifted
Tb927.11.10420	30.5	37.4	23.4	No effects	1.226	0.767	0.626	Tb927.11.10420	DNA-directed RNA polymerase I subunit, putative (RPA12)
Tb927.2.1344	31.3	79.75	49.9	Ti, MMSns, Tm/T_ns	2.548	1.594	0.626	Tb927.2.1344	retrotransposon hot spot protein (RHS, pseudogene), putative,retrotransposon hot spot protein 1 (RHS1), interrupted
Tb927.11.3920	48.2	88.85	55.6	No effects	1.843	1.154	0.626	Tb927.11.3920	hypothetical protein, conserved
Tb927.9.8060	37.5	76.35	47.8	Ti, MMSns, Tm/T_ns	2.036	1.275	0.626	Tb927.9.8060	hypothetical protein, conserved
Tb927.1.1170	40.4	248.75	155.8	Ti, MMSi, Tm/T_ns	6.157	3.856	0.626	Tb927.1.1170	DNA-directed RNA polymerase 2, RPB12 subunit (RBP12)
Tb927.10.10200	32.8	45.9	28.75	No effects	1.399	0.877	0.626	Tb927.10.10200	hypothetical protein, conserved
Tb927.10.12140	23.3	29.45	18.45	No effects	1.264	0.792	0.626	Tb927.10.12140	hypothetical protein, conserved
Tb927.4.940	33.4	71.15	44.6	Ti, MMSns, Tm/T_ns	2.13	1.335	0.627	Tb927.4.940	hypothetical protein, conserved
Tb927.10.5430	55.5	30.7	19.25	Tns, MMSd,Tm/T_ns	0.553	0.347	0.627	Tb927.10.5430	hypothetical protein, conserved
Tb927.5.4680	14.9	16.9	10.6	No effects	1.134	0.711	0.627	Tb927.5.4680	variant surface glycoprotein (VSG, pseudogene), putative,variant surface glycoprotein, degenerate
Tb927.3.1510	23.8	46.2	29	No effects	1.941	1.218	0.628	Tb927.3.1510	variant surface glycoprotein (VSG)-related, putative
Tb927.8.6120	50.4	38.15	23.95	Tns, MMSd,Tm/T_ns	0.757	0.475	0.628	Tb927.8.6120	hypothetical protein, conserved
Tb927.10.1300	31.4	84.1	52.8	Ti, MMSns, Tm/T_ns	2.678	1.682	0.628	Tb927.10.1300	hypothetical protein, conserved
Tb927.11.10240	16.4	22.85	14.35	No effects	1.393	0.875	0.628	Tb927.11.10240	hslVU complex proteolytic subunit, putative,hslVU complex proteolytic subunit, threonine peptidase, Clan T(1), family T1B
Tb927.10.14300	61.7	41.95	26.35	Tns, MMSd,Tm/T_ns	0.68	0.427	0.628	Tb927.10.14300	protein kinase, putative,serine/threonine protein kinase, putative
Tb927.8.2840	29.6	71.15	44.7	Ti, MMSns, Tm/T_ns	2.404	1.51	0.628	Tb927.8.2840	hypothetical protein, conserved
Tb927.11.4370	74.1	71.05	44.65	No effects	0.959	0.603	0.628	Tb927.11.4370	hypothetical protein, conserved
Tb927.8.1850	23.5	21.8	13.7	No effects	0.928	0.583	0.628	Tb927.8.1850	mitochondrial calcium uptake 1
Tb927.5.490	43.3	67.45	42.4	No effects	1.558	0.979	0.629	Tb927.5.490	methyltransferase, putative
Tb927.3.2370	41.5	185.55	116.7	Ti, MMSi, Tm/T_ns	4.471	2.812	0.629	Tb927.3.2370	hypothetical protein, conserved
Tb927.10.2050	13.5	4.45	2.8	Td, MMSd, Tm/T_ns	0.33	0.207	0.629	Tb927.10.2050	hypothetical protein, conserved
Tb927.6.3070	33.6	63.3	39.85	No effects	1.884	1.186	0.63	Tb927.6.3070	hypothetical protein, conserved
Tb927.6.1480	41.2	69.95	44.05	No effects	1.698	1.069	0.63	Tb927.6.1480	hypothetical protein, conserved
Tb927.11.5180	102.6	204.5	128.8	No effects	1.993	1.255	0.63	Tb927.11.5180	hypothetical protein, conserved
Tb927.11.19450	65.2	89.3	56.25	No effects	1.37	0.863	0.63	Tb927.11.19450	variant surface glycoprotein (VSG), putative
Tb927.11.4890	34.8	68.5	43.15	No effects	1.968	1.24	0.63	Tb927.11.4890	hypothetical protein, conserved
Tb927.10.4350	173.7	262.4	165.3	No effects	1.511	0.952	0.63	Tb927.10.4350	hypothetical protein
Tb927.9.16580	24.7	47.3	29.8	No effects	1.915	1.206	0.63	Tb927.9.16580	expression site-associated gene 3 (ESAG3, pseudogene), putative,expression site-associated gene 3 (ESAG3), degenerate and frameshifted fragment
Tb927.10.8640	30	61.65	38.85	Ti, MMSns, Tm/T_ns	2.055	1.295	0.63	Tb927.10.8640	hypothetical protein, conserved
Tb927.4.4850	35.7	84.4	53.2	Ti, MMSns, Tm/T_ns	2.364	1.49	0.63	Tb927.4.4850	amino acid transporter, putative
Tb927.10.16150	39.1	48.7	30.7	No effects	1.246	0.785	0.63	Tb927.10.16150	ATP-dependent zinc metallopeptidase, putative
Tb927.4.4830	37.5	86.05	54.25	Ti, MMSns, Tm/T_ns	2.295	1.447	0.63	Tb927.4.4830	amino acid transporter, putative
Tb927.10.7580	69.3	129.8	81.85	No effects	1.873	1.181	0.631	Tb927.10.7580	hypothetical protein, conserved
Tb927.5.300b	43.7	77.85	49.1	No effects	1.781	1.124	0.631	Tb927.5.300b	unspecified product
Tb927.3.3840	39	37.1	23.4	No effects	0.951	0.6	0.631	Tb927.3.3840	hypothetical protein, conserved
Tb927.11.17060	22.1	33.6	21.2	No effects	1.52	0.959	0.631	Tb927.11.17060	variant surface glycoprotein (VSG), putative
Tb927.9.710	126.3	271.8	171.5	Ti, MMSns, Tm/T_ns	2.152	1.358	0.631	Tb927.9.710	hypothetical protein, conserved
Tb927.7.670	30.6	58.95	37.2	No effects	1.926	1.216	0.631	Tb927.7.670	hypothetical protein, conserved
Tb927.9.6690	30.2	13.7	8.65	Td, MMSd, Tm/T_ns	0.454	0.286	0.631	Tb927.9.6690	hypothetical protein, unlikely
Tb927.8.7250	18.1	30.25	19.1	No effects	1.671	1.055	0.631	Tb927.8.7250	hypothetical protein, conserved
Tb927.10.4180	18.2	19.95	12.6	No effects	1.096	0.692	0.632	Tb927.10.4180	TFIIF-stimulated CTD phosphatase, putative
Tb927.10.16130	29.8	83.9	53	Ti, MMSns, Tm/T_ns	2.815	1.779	0.632	Tb927.10.16130	hypothetical protein, unlikely
Tb927.10.10870	31	76.45	48.3	Ti, MMSns, Tm/T_ns	2.466	1.558	0.632	Tb927.10.10870	protein kinase, putative
Tb927.9.12370	50.2	88.4	55.85	No effects	1.761	1.113	0.632	Tb927.9.12370	hypothetical protein, unlikely
Tb927.11.18880	20.3	55	34.75	Ti, MMSns, Tm/T_ns	2.709	1.712	0.632	Tb927.11.18880	variant surface protein (VSG), putative
Tb927.9.1680	23.2	27.3	17.25	No effects	1.177	0.744	0.632	Tb927.9.1680	Mov34/MPN/PAD-1 metallopeptidase, putative,metallo-peptidase, Clan MP, Family M67
Tb927.10.4680	12.2	44.55	28.15	Ti, MMSi, Tm/T_ns	3.652	2.307	0.632	Tb927.10.4680	NUDIX hydrolase, conserved,predicted MutT/NUDIX family protein
Tb927.1.2040	65.9	142.65	90.15	Ti, MMSns, Tm/T_ns	2.165	1.368	0.632	Tb927.1.2040	expression site-associated gene 2 (ESAG2) protein, putative
Tb927.10.11320	12.3	16.85	10.65	No effects	1.37	0.866	0.632	Tb927.10.11320	hypothetical protein
Tb927.11.17730	68.2	87.55	55.35	No effects	1.284	0.812	0.632	Tb927.11.17730	variant surface glycoprotein (VSG), frameshifted and degenerate
Tb927.9.6420	53.7	36.3	22.95	Tns, MMSd,Tm/T_ns	0.676	0.427	0.632	Tb927.9.6420	hypothetical protein, conserved
Tb927.10.2340	63.3	64.6	40.85	No effects	1.021	0.645	0.632	Tb927.10.2340	hypothetical protein, conserved
Tb927.10.13050	138.6	290.95	184	Ti, MMSns, Tm/T_ns	2.099	1.328	0.632	Tb927.10.13050	hypothetical protein, unlikely
Tb927.3.2920	37.2	40.3	25.5	No effects	1.083	0.685	0.633	Tb927.3.2920	hypothetical protein, conserved
Tb927.9.9750	48.3	59.5	37.65	No effects	1.232	0.78	0.633	Tb927.9.9750	membrane- trafficking protein, putative
Tb927.7.320	103.8	126.9	80.3	No effects	1.223	0.774	0.633	Tb927.7.320	hypothetical protein, conserved (TbRBP8)
Tb927.2.6200	181.9	267.55	169.35	No effects	1.471	0.931	0.633	Tb927.2.6200	adenosine transporter 2, putative (TbNT3)
Tb927.10.3430	65.3	123.6	78.25	No effects	1.893	1.198	0.633	Tb927.10.3430	hypothetical protein, conserved
Tb927.8.7310	64	107.55	68.1	No effects	1.68	1.064	0.633	Tb927.8.7310	hypothetical protein
Tb927.11.12200	26.4	34.9	22.1	No effects	1.322	0.837	0.633	Tb927.11.12200	hypothetical protein, conserved
Tb927.10.3700	31.3	40.9	25.9	No effects	1.307	0.827	0.633	Tb927.10.3700	predicted CBS domain protein
Tb927.10.7770	32.9	44.75	28.35	No effects	1.36	0.862	0.634	Tb927.10.7770	hypothetical protein
Tb927.8.2510	37	34.4	21.8	No effects	0.93	0.589	0.634	Tb927.8.2510	hypothetical protein, conserved
Tb927.5.2590	32	24.05	15.25	Tns, MMSd,Tm/T_ns	0.752	0.477	0.634	Tb927.5.2590	hypothetical protein, conserved
Tb927.9.760	105.1	190.3	120.7	No effects	1.811	1.148	0.634	Tb927.9.760	hypothetical protein
Tb927.1.4750	35.8	74.3	47.15	Ti, MMSns, Tm/T_ns	2.075	1.317	0.635	Tb927.1.4750	hypothetical protein, unlikely
Tb927.6.5720	23.2	52.7	33.45	Ti, MMSns, Tm/T_ns	2.272	1.442	0.635	Tb927.6.5720	expression site-associated gene (ESAG, pseudogene), putative,expression site-associated gene 3 (ESAG3), degenerate
Tb927.5.270	31.9	30.4	19.3	No effects	0.953	0.605	0.635	Tb927.5.270	variant surface glycoprotein (VSG, pseudogene), putative,variant surface glycoprotein, interrupted
Tb927.8.7550	22	63.3	40.2	Ti, MMSns, Tm/T_ns	2.877	1.827	0.635	Tb927.8.7550	hypothetical protein
Tb927.2.4410	39.2	43.45	27.6	No effects	1.108	0.704	0.635	Tb927.2.4410	hypothetical protein, conserved
Tb927.4.2090	34.8	53.75	34.15	No effects	1.545	0.981	0.635	Tb927.4.2090	hypothetical protein
Tb927.3.4180	33.9	53.5	34	No effects	1.578	1.003	0.636	Tb927.3.4180	hypothetical protein
Tb927.6.2070	19.7	21.95	13.95	No effects	1.114	0.708	0.636	Tb927.6.2070	hypothetical protein, conserved
Tb927.3.3830	93.9	98.6	62.7	No effects	1.05	0.668	0.636	Tb927.3.3830	hypothetical protein, conserved
Tb927.9.600	26.3	55.9	35.55	Ti, MMSns, Tm/T_ns	2.125	1.352	0.636	Tb927.9.600	variant surface glycoprotein (VSG, pseudogene), putative,variant surface glycoprotein, degenerate
Tb927.4.3090	17.6	41.35	26.3	Ti, MMSns, Tm/T_ns	2.349	1.494	0.636	Tb927.4.3090	hypothetical protein, conserved
Tb927.9.1310	46.9	21.2	13.5	Td, MMSd, Tm/T_ns	0.452	0.288	0.637	Tb927.9.1310	hypothetical protein, unlikely
Tb927.11.11210	14.6	50.4	32.1	Ti, MMSi, Tm/T_ns	3.452	2.199	0.637	Tb927.11.11210	paraflagellar rod component, putative (PFC17)
Tb927.8.3490	25.2	14.05	8.95	Tns, MMSd,Tm/T_ns	0.558	0.355	0.637	Tb927.8.3490	hypothetical protein, conserved
Tb927.11.7980	227.3	234.15	149.3	No effects	1.03	0.657	0.638	Tb927.11.7980	hypothetical protein
Tb927.10.10010	43.5	45.15	28.8	No effects	1.038	0.662	0.638	Tb927.10.10010	60S acidic ribosomal protein, putative
Tb927.1.1870	NGP	5.8	3.7	No Control G	#VALUE!	#VALUE!	0.638	Tb927.1.1870	hypothetical protein, unlikely
Tb927.4.4340	32.9	37.15	23.7	No effects	1.129	0.72	0.638	Tb927.4.4340	hypothetical protein, conserved
Tb927.10.5920	54	75.7	48.3	No effects	1.402	0.894	0.638	Tb927.10.5920	hypothetical protein, conserved
Tb927.3.4700	15.4	12.85	8.2	No effects	0.834	0.532	0.638	Tb927.3.4700	hypothetical protein, conserved
Tb927.9.16760	35.9	83.35	53.2	Ti, MMSns, Tm/T_ns	2.322	1.482	0.638	Tb927.9.16760	hypothetical protein, unlikely
Tb927.8.2240	69.9	186.3	118.95	Ti, MMSns, Tm/T_ns	2.665	1.702	0.638	Tb927.8.2240	Tryptophanyl-tRNA synthetase 2
Tb927.9.110	14.2	12.45	7.95	No effects	0.877	0.56	0.639	Tb927.9.110	hypothetical protein, unlikely
Tb927.10.14660	60.3	97	61.95	No effects	1.609	1.027	0.639	Tb927.10.14660	hypothetical protein, conserved
Tb927.5.4400	25.6	30.6	19.55	No effects	1.195	0.764	0.639	Tb927.5.4400	hypothetical protein, conserved
Tb927.10.16320	54	106.7	68.2	No effects	1.976	1.263	0.639	Tb927.10.16320	variant surface glycoprotein (VSG, pseudogene), putative
Tb927.9.1920	64.6	98.45	62.95	No effects	1.524	0.974	0.639	Tb927.9.1920	hypothetical protein, conserved
Tb927.8.3780	20.3	65.05	41.6	Ti, MMSi, Tm/T_ns	3.204	2.049	0.64	Tb927.8.3780	hypothetical protein, conserved
Tb927.7.2720	16.5	8.05	5.15	Td, MMSd, Tm/T_ns	0.488	0.312	0.64	Tb927.7.2720	hypothetical protein, conserved
Tb927.7.170	119.7	171.3	109.6	No effects	1.431	0.916	0.64	Tb927.7.170	expression site-associated gene (ESAG) protein, putative,expression site-associated gene 9 (ESAG9) protein, putative
Tb927.11.6890	48	41.1	26.3	No effects	0.856	0.548	0.64	Tb927.11.6890	DNA repair and recombination helicase protein PIF1 (PIF1)
Tb927.11.13940	23.9	29.45	18.85	No effects	1.232	0.789	0.64	Tb927.11.13940	ubiquitin-conjugating enzyme E2, putative,ubiquitin carrier protein, putative,ubiquitin-protein ligase, putative
Tb927.11.2800	33.1	76.15	48.75	Ti, MMSns, Tm/T_ns	2.301	1.473	0.64	Tb927.11.2800	hypothetical protein, conserved
Tb927.8.4800	23.6	50.45	32.3	Ti, MMSns, Tm/T_ns	2.138	1.369	0.64	Tb927.8.4800	hypothetical protein, conserved
Tb927.1.680	30.5	117.45	75.2	Ti, MMSi, Tm/T_ns	3.851	2.466	0.64	Tb927.1.680	hypothetical protein, unlikely
Tb927.8.5270	16.2	37	23.7	Ti, MMSns, Tm/T_ns	2.284	1.463	0.641	Tb927.8.5270	hypothetical protein, conserved
Tb927.9.10950	45.6	57.5	36.85	No effects	1.261	0.808	0.641	Tb927.9.10950	chaperone protein DNAj, putative
Tb927.9.16380	50	78.95	50.6	No effects	1.579	1.012	0.641	Tb927.9.16380	variant surface glycoprotein (VSG, pseudogene), putative,variant surface glycoprotein (VSG), frameshifted
Tb927.8.2020	17.1	41.5	26.6	Ti, MMSns, Tm/T_ns	2.427	1.556	0.641	Tb927.8.2020	agmatinase, putative
Tb927.8.6050	33.2	22.15	14.2	Tns, MMSd,Tm/T_ns	0.667	0.428	0.641	Tb927.8.6050	hypothetical protein, conserved
Tb927.4.1450	42.3	78.85	50.55	No effects	1.864	1.195	0.641	Tb927.4.1450	hypothetical protein, conserved
Tb927.8.5600	43.9	95.15	61	Ti, MMSns, Tm/T_ns	2.167	1.39	0.641	Tb927.8.5600	transaldolase, putative
Tb927.5.2230	13.3	63.4	40.65	Ti, MMSi, Tm/T_ns	4.767	3.056	0.641	Tb927.5.2230	hypothetical protein, conserved
Tb927.10.12300	35	104.6	67.1	Ti, MMSns, Tm/T_ns	2.989	1.917	0.641	Tb927.10.12300	hypothetical protein, conserved
Tb927.5.3040	41.2	50.35	32.3	No effects	1.222	0.784	0.642	Tb927.5.3040	MIX protein
Tb927.11.15050	15.7	19.25	12.35	No effects	1.226	0.787	0.642	Tb927.11.15050	hypothetical protein, conserved
Tb927.10.13960	36.7	20.25	13	Tns, MMSd,Tm/T_ns	0.552	0.354	0.642	Tb927.10.13960	flagellar protein PF20
Tb927.10.13340	7.1	10.9	7	No effects	1.535	0.986	0.642	Tb927.10.13340	hypothetical protein, conserved
Tb927.11.1170	91.4	160.6	103.15	No effects	1.757	1.129	0.642	Tb927.11.1170	hypothetical protein, conserved
Tb927.7.940	57.2	162.45	104.35	Ti, MMSns, Tm/T_ns	2.84	1.824	0.642	Tb927.7.940	protein kinase C substrate protein, heavy chain, putative,glucosidase II beta subunit, putative
Tb927.10.8690	18.4	30.2	19.4	No effects	1.641	1.054	0.642	Tb927.10.8690	hypothetical protein, conserved
Tb927.1.2610	5.7	7	4.5	No effects	1.228	0.789	0.643	Tb927.1.2610	hypothetical protein, unlikely
Tb927.4.2240	80.3	160.9	103.45	Ti, MMSns, Tm/T_ns	2.004	1.288	0.643	Tb927.4.2240	hypothetical protein, conserved
Tb927.4.1030	28.4	25.35	16.3	No effects	0.893	0.574	0.643	Tb927.4.1030	hypothetical protein, conserved
Tb927.11.6400	16	16.25	10.45	No effects	1.016	0.653	0.643	Tb927.11.6400	kinesin, putative
Tb927.7.1160	9.9	23.4	15.05	Ti, MMSns, Tm/T_ns	2.364	1.52	0.643	Tb927.7.1160	hypothetical protein, conserved
Tb927.11.8960	55.8	82.9	53.35	No effects	1.486	0.956	0.644	Tb927.11.8960	hypothetical protein, conserved
Tb927.4.1490	31.1	51.25	33	No effects	1.648	1.061	0.644	Tb927.4.1490	hypothetical protein, conserved
Tb927.8.600	14	20.5	13.2	No effects	1.464	0.943	0.644	Tb927.8.600	hypothetical protein, conserved
Tb927.7.6600	32.2	76.55	49.3	Ti, MMSns, Tm/T_ns	2.377	1.531	0.644	Tb927.7.6600	hypothetical protein, conserved
Tb927.11.18830	4.8	8.85	5.7	No effects	1.844	1.188	0.644	Tb927.11.18830	variant surface protein (VSG, atypical), putative
Tb927.4.3000	64.4	81.35	52.4	No effects	1.263	0.814	0.644	Tb927.4.3000	hypothetical protein, conserved
Tb927.1.1680	24.7	72.8	46.9	Ti, MMSns, Tm/T_ns	2.947	1.899	0.644	Tb927.1.1680	hypothetical protein, conserved
Tb927.11.12920	70.4	88.3	56.9	No effects	1.254	0.808	0.644	Tb927.11.12920	hypothetical protein, conserved
Tb927.11.3690	57.5	45.85	29.55	No effects	0.797	0.514	0.644	Tb927.11.3690	hypothetical protein, conserved
Tb927.8.5530	40.2	31.95	20.6	No effects	0.795	0.512	0.645	Tb927.8.5530	Mov34/MPN/PAD-1 metallopeptidase, putative,metallopeptidase, putative
Tb927.1.4570	21.1	19.15	12.35	No effects	0.908	0.585	0.645	Tb927.1.4570	hypothetical protein, conserved
Tb927.10.9960	25	74.8	48.25	Ti, MMSns, Tm/T_ns	2.992	1.93	0.645	Tb927.10.9960	hypothetical protein, conserved
Tb927.10.12840	30.4	18.05	11.65	Tns, MMSd,Tm/T_ns	0.594	0.383	0.645	Tb927.10.12840	mitochondrial carrier protein (MCP12)
Tb927.8.4410	35.8	55.85	36.05	No effects	1.56	1.007	0.645	Tb927.8.4410	ARP2/3 complex subunit, putative
Tb927.6.4030	32.7	38.65	24.95	No effects	1.182	0.763	0.646	Tb927.6.4030	superoxide dismutase, putative
Tb927.6.2380	43.8	81.75	52.8	No effects	1.866	1.205	0.646	Tb927.6.2380	hypothetical protein, conserved
Tb927.9.4500	20.8	43.25	27.95	Ti, MMSns, Tm/T_ns	2.079	1.344	0.646	Tb927.9.4500	heat shock protein, putative,HSP70-like protein
Tb927.8.3810	39.4	29	18.75	Tns, MMSd,Tm/T_ns	0.736	0.476	0.647	Tb927.8.3810	hypothetical protein, conserved
Tb927.9.17830	59.6	60.85	39.35	No effects	1.021	0.66	0.647	Tb927.9.17830	variant surface glycoprotein (VSG, pseudogene), putative,variant surface glycoprotein (VSG), frameshifted
Tb927.11.14340	38.1	48.55	31.4	No effects	1.274	0.824	0.647	Tb927.11.14340	exportin 1 (XPO1)
Tb927.11.13570	16.3	21.1	13.65	No effects	1.294	0.837	0.647	Tb927.11.13570	hypothetical protein, conserved
Tb927.3.1090	36.1	44.05	28.5	No effects	1.22	0.789	0.647	Tb927.3.1090	small nuclear RNA (snRNA) U1 (TbU1-24K)
Tb927.7.4920	18.6	29.05	18.8	No effects	1.562	1.011	0.647	Tb927.7.4920	hypothetical protein, conserved
Tb927.10.7700	52.5	136.75	88.5	Ti, MMSns, Tm/T_ns	2.605	1.686	0.647	Tb927.10.7700	ABC transporter, putative
Tb927.7.1900	18.6	20.85	13.5	No effects	1.121	0.726	0.647	Tb927.7.1900	protein kinase, putative,cdc2-related related kinase, putative (CRK7)
Tb927.4.2290	88.6	118.3	76.6	No effects	1.335	0.865	0.648	Tb927.4.2290	glucose transporter, putative
Tb927.8.6480	24	24.55	15.9	No effects	1.023	0.663	0.648	Tb927.8.6480	hypothetical protein, conserved
Tb927.10.5150	39.4	73.55	47.65	No effects	1.867	1.209	0.648	Tb927.10.5150	zinc finger protein family member, putative (ZC3H31)
Tb927.7.1440	32.4	47.6	30.85	No effects	1.469	0.952	0.648	Tb927.7.1440	non-canonical poly (A) polymerase (ncPAP2)
Tb927.11.5460	40.2	102.45	66.4	Ti, MMSns, Tm/T_ns	2.549	1.652	0.648	Tb927.11.5460	hypothetical protein, conserved
Tb927.9.6410	64.5	130.85	84.85	Ti, MMSns, Tm/T_ns	2.029	1.316	0.648	Tb927.9.6410	hypothetical protein, conserved
Tb927.6.5270	7.9	11.95	7.75	No effects	1.513	0.981	0.649	Tb927.6.5270	expression site-associated gene (ESAG, pseudogene), putative,expression site-associated gene 3 (ESAG3), degenerate
Tb927.9.8930	58.4	89.65	58.15	No effects	1.535	0.996	0.649	Tb927.9.8930	hypothetical protein, unlikely
Tb927.7.3610	49.5	179.1	116.2	Ti, MMSi, Tm/T_ns	3.618	2.347	0.649	Tb927.7.3610	hypothetical protein, conserved
Tb927.11.19380	47.7	89.55	58.1	No effects	1.877	1.218	0.649	Tb927.11.19380	variant surface glycoprotein (VSG), putative
Tb927.10.11010	23.6	39.5	25.65	No effects	1.674	1.087	0.649	Tb927.10.11010	hypothetical protein, conserved
Tb927.10.16220	13.7	33.1	21.5	Ti, MMSns, Tm/T_ns	2.416	1.569	0.65	Tb927.10.16220	Variant Surface Glycoprotein, putative
Tb927.11.1710	14	52.85	34.35	Ti, MMSi, Tm/T_ns	3.775	2.454	0.65	Tb927.11.1710	mitochondrial RNA binding protein 1,gBP21, MRP1 (GBP21)
Tb927.3.1890	40.9	54.25	35.3	No effects	1.326	0.863	0.651	Tb927.3.1890	cytochrome c oxidase assembly protein, putative
Tb927.1.4970	10.9	55.4	36.05	Ti, MMSi, Tm/T_ns	5.083	3.307	0.651	Tb927.1.4970	hypothetical protein
Tb927.7.5270	14.7	27.2	17.7	No effects	1.85	1.204	0.651	Tb927.7.5270	hypothetical protein, conserved
Tb927.11.18100	24.5	35.65	23.2	No effects	1.455	0.947	0.651	Tb927.11.18100	expression site-associated gene 3 (ESAG3), degenerate
Tb927.1.3360	26.1	30.8	20.05	No effects	1.18	0.768	0.651	Tb927.1.3360	hypothetical protein, unlikely
Tb927.10.4910	51.9	59.75	38.9	No effects	1.151	0.75	0.651	Tb927.10.4910	mitochondrial carrier protein (MCP4)
Tb927.8.7960	38.4	65.35	42.55	No effects	1.702	1.108	0.651	Tb927.8.7960	hypothetical protein
Tb927.11.5990	27.4	54.05	35.2	No effects	1.973	1.285	0.651	Tb927.11.5990	hypothetical protein, conserved
Tb927.7.660	49.3	72.55	47.25	No effects	1.472	0.958	0.651	Tb927.7.660	hypothetical protein, conserved
Tb927.10.7050	16.5	25.1	16.35	No effects	1.521	0.991	0.651	Tb927.10.7050	chromatin assembly factor 1 subunit B, putative
Tb927.10.9720	51.1	56.4	36.75	No effects	1.104	0.719	0.652	Tb927.10.9720	RNA-editing-associated protein 1,RNA-binding protein,oligo (U) binding protein,RNA editing complex protein (REAP-1)
Tb927.10.10440	36.8	45.8	29.85	No effects	1.245	0.811	0.652	Tb927.10.10440	mitochondrial carrier protein (MCP8)
Tb927.9.9890	84.1	98.35	64.1	No effects	1.169	0.762	0.652	Tb927.9.9890	hypothetical protein, unlikely
Tb927.1.1580	48.4	72.4	47.2	No effects	1.496	0.975	0.652	Tb927.1.1580	cytochrome c oxidase assembly factor, putative,electron transport protein SCO1/2, putative
Tb927.9.3010	16.8	38.65	25.2	Ti, MMSns, Tm/T_ns	2.301	1.5	0.652	Tb927.9.3010	hypothetical protein, conserved
Tb927.7.2360	56.6	31.05	20.25	Tns, MMSd,Tm/T_ns	0.549	0.358	0.652	Tb927.7.2360	N-acetyltransferase, putative
Tb927.6.2790	54.8	71.9	46.9	No effects	1.312	0.856	0.652	Tb927.6.2790	L-threonine 3-dehydrogenase, putative
Tb927.6.5240	79.2	117.65	76.75	No effects	1.485	0.969	0.652	Tb927.6.5240	variant surface glycoprotein (VSG, atypical), putative
Tb927.7.850	42	57.55	37.55	No effects	1.37	0.894	0.652	Tb927.7.850	hypothetical protein, conserved
Tb927.4.880	54.3	43.75	28.55	No effects	0.806	0.526	0.653	Tb927.4.880	TPR-repeat-containing chaperone protein DNAJ, putative
Tb927.7.3340	38.7	64.85	42.35	No effects	1.676	1.094	0.653	Tb927.7.3340	hypothetical protein, conserved
Tb927.9.1330	20.9	129.35	84.5	Ti, MMSi, Tm/T_ns	6.189	4.043	0.653	Tb927.9.1330	hypothetical protein, unlikely
Tb927.1.1060	19.7	71.1	46.45	Ti, MMSi, Tm/T_ns	3.609	2.358	0.653	Tb927.1.1060	hypothetical protein, conserved
Tb927.7.7320	19.3	33.9	22.15	No effects	1.756	1.148	0.653	Tb927.7.7320	hypothetical protein, conserved
Tb927.4.1670	27.1	35.8	23.4	No effects	1.321	0.863	0.654	Tb927.4.1670	hypothetical protein, conserved
Tb927.10.4500	25	55.75	36.45	Ti, MMSns, Tm/T_ns	2.23	1.458	0.654	Tb927.10.4500	mRNA capping methyltransferase, putative
Tb927.7.7330	19.4	22.25	14.55	No effects	1.147	0.75	0.654	Tb927.7.7330	hypothetical protein, conserved
Tb927.5.1530	26.9	36	23.55	No effects	1.338	0.875	0.654	Tb927.5.1530	hypothetical protein, conserved
Tb927.11.11980	148.1	155.9	102.05	No effects	1.053	0.689	0.655	Tb927.11.11980	microtubule-associated protein,corset-associated protein 15 (CAP15)
Tb927.4.140	53.8	85.5	56	No effects	1.589	1.041	0.655	Tb927.4.140	hypothetical protein
Tb927.7.5670	38.5	67.25	44.05	No effects	1.747	1.144	0.655	Tb927.7.5670	hypothetical protein, conserved
Tb927.8.5960	30.9	35.95	23.55	No effects	1.163	0.762	0.655	Tb927.8.5960	hypothetical protein, conserved
Tb927.11.16270	36.5	43.25	28.35	No effects	1.185	0.777	0.655	Tb927.11.16270	DNA repair helicase and transcription factor protein, putative,DNA repair helicase, putative,transcription factor II H complex, XPB subunit, putative
Tb927.10.2400	10.5	26.85	17.6	Ti, MMSns, Tm/T_ns	2.557	1.676	0.655	Tb927.10.2400	hypothetical protein
Tb927.8.6800	57.4	64.3	42.15	No effects	1.12	0.734	0.656	Tb927.8.6800	hypothetical protein, conserved
Tb927.9.1790	20.3	22.8	14.95	No effects	1.123	0.736	0.656	Tb927.9.1790	hypothetical protein, conserved
Tb927.8.7270	34.9	41.7	27.35	No effects	1.195	0.784	0.656	Tb927.8.7270	hypothetical protein, conserved
Tb927.9.4730	50.4	4.65	3.05	Td, MMSd, Tm/T_ns	0.092	0.061	0.656	Tb927.9.4730	hypothetical protein, unlikely
Tb927.7.400	57.3	73.85	48.45	No effects	1.289	0.846	0.656	Tb927.7.400	hypothetical protein, conserved
Tb927.3.4150	20.1	29.25	19.2	No effects	1.455	0.955	0.656	Tb927.3.4150	hypothetical protein, conserved
Tb927.3.4560	42.5	51.6	33.9	No effects	1.214	0.798	0.657	Tb927.3.4560	serine/threonine protein kinase, putative,protein kinase, putative
Tb927.5.3540	19.9	22.45	14.75	No effects	1.128	0.741	0.657	Tb927.5.3540	hypothetical protein, conserved
Tb927.1.1110	10.3	3.5	2.3	Td, MMSd, Tm/T_ns	0.34	0.223	0.657	Tb927.1.1110	hypothetical protein, unlikely
Tb927.7.6800	55.4	68.4	44.95	No effects	1.235	0.811	0.657	Tb927.7.6800	hypothetical protein, conserved
Tb927.5.820	32.9	42.75	28.1	No effects	1.299	0.854	0.657	Tb927.5.820	hypothetical protein, conserved
Tb927.10.15430	32.7	46.85	30.8	No effects	1.433	0.942	0.657	Tb927.10.15430	hypothetical protein, conserved
Tb927.9.10510	181.3	210.1	138.15	No effects	1.159	0.762	0.658	Tb927.9.10510	hypothetical protein, conserved
Tb927.11.15660	22.7	38.4	25.25	No effects	1.692	1.112	0.658	Tb927.11.15660	hypothetical protein, conserved
Tb927.3.500	8.1	5.55	3.65	Tns, MMSd,Tm/T_ns	0.685	0.451	0.658	Tb927.3.500	variant surface glycoprotein (VSG, pseudogene), putative,variant surface glycoprotein, degenerate
Tb927.5.360	37.6	76.7	50.45	Ti, MMSns, Tm/T_ns	2.04	1.342	0.658	Tb927.5.360	75 kDa invariant surface glycoprotein (ISG75)
Tb927.9.16700	148.8	232.45	152.9	No effects	1.562	1.028	0.658	Tb927.9.16700	expression site-associated gene 3 (ESAG3, pseudogene), putative,expression site-associated gene 3 (ESAG3), degenerate and frameshifted
Tb927.9.2790	44.6	83	54.6	No effects	1.861	1.224	0.658	Tb927.9.2790	hypothetical protein, unlikely
Tb927.11.19390	10	11.4	7.5	No effects	1.14	0.75	0.658	Tb927.11.19390	variant surface glycoprotein (VSG, pseudogene), putative
Tb927.1.4980	104.5	424.65	279.7	Ti, MMSi, Tm/T_ns	4.064	2.677	0.659	Tb927.1.4980	hypothetical protein, unlikely
Tb927.9.6620	32.4	27.85	18.35	No effects	0.86	0.566	0.659	Tb927.9.6620	unspecified product
Tb927.1.2830	23.5	34.3	22.6	No effects	1.46	0.962	0.659	Tb927.1.2830	hypothetical protein, unlikely
Tb927.11.16350	23.9	36.5	24.05	No effects	1.527	1.006	0.659	Tb927.11.16350	hypothetical protein, conserved
Tb927.11.17400	28.2	48.55	32	No effects	1.722	1.135	0.659	Tb927.11.17400	variant surface glycoprotein (VSG), fragment
Tb927.9.4550	27.6	26.7	17.6	No effects	0.967	0.638	0.659	Tb927.9.4550	hypothetical protein, conserved
Tb927.9.7190	64	110.5	72.85	No effects	1.727	1.138	0.659	Tb927.9.7190	oxidoreductase, putative
Tb927.6.2390	32.1	36.4	24	No effects	1.134	0.748	0.659	Tb927.6.2390	hypothetical protein, conserved
Tb927.5.5600	4.1	4.7	3.1	No effects	1.146	0.756	0.66	Tb927.5.5600	Variant Surface Glycoprotein, putative
Tb927.3.850	38	43.35	28.6	No effects	1.141	0.753	0.66	Tb927.3.850	hypothetical protein, conserved
Tb927.10.3600	21.8	28.95	19.1	No effects	1.328	0.876	0.66	Tb927.10.3600	hypothetical protein, conserved
Tb927.7.1150	28.4	45.85	30.25	No effects	1.614	1.065	0.66	Tb927.7.1150	hypothetical protein, conserved
Tb927.11.11200	19.6	34.4	22.7	No effects	1.755	1.158	0.66	Tb927.11.11200	oligomeric golgi complex component 8, putative
Tb927.10.16060	48.9	145.8	96.25	Ti, MMSns, Tm/T_ns	2.982	1.968	0.66	Tb927.10.16060	hypothetical protein, conserved
Tb927.6.5370	3.6	10.3	6.8	Ti, MMSns, Tm/T_ns	2.861	1.889	0.66	Tb927.6.5370	variant surface glycoprotein (VSG), putative
Tb927.9.17140	34	60.1	39.7	No effects	1.768	1.168	0.661	Tb927.9.17140	variant surface glycoprotein (VSG), putative
Tb927.10.10730	51.3	62.8	41.5	No effects	1.224	0.809	0.661	Tb927.10.10730	hypothetical protein
Tb927.7.4300	38.6	66.2	43.75	No effects	1.715	1.133	0.661	Tb927.7.4300	hypothetical protein, conserved
Tb927.9.4640	52	102.5	67.75	No effects	1.971	1.303	0.661	Tb927.9.4640	hypothetical protein, conserved
Tb927.8.5370	27.8	42.5	28.1	No effects	1.529	1.011	0.661	Tb927.8.5370	hypothetical protein, conserved
Tb927.10.7290	33.9	46.95	31.05	No effects	1.385	0.916	0.661	Tb927.10.7290	hypothetical protein, conserved
Tb927.4.4350	32	15.8	10.45	Td, MMSd, Tm/T_ns	0.494	0.327	0.661	Tb927.4.4350	hypothetical protein, conserved
Tb927.8.2750	46.1	70.9	46.9	No effects	1.538	1.017	0.661	Tb927.8.2750	hypothetical protein, conserved
Tb927.5.240	58.8	61.45	40.65	No effects	1.045	0.691	0.662	Tb927.5.240	variant surface glycoprotein (VSG, pseudogene), putative,variant surface glycoprotein, degenerate
Tb927.9.940	8.5	16.55	10.95	No effects	1.947	1.288	0.662	Tb927.9.940	variant surface glycoprotein (VSG, pseudogene), putative
Tb927.9.7860	29.1	17.3	11.45	Tns, MMSd,Tm/T_ns	0.595	0.393	0.662	Tb927.9.7860	hypothetical protein, conserved
Tb927.11.3770	65.2	73.05	48.35	No effects	1.12	0.742	0.662	Tb927.11.3770	hypothetical protein, conserved
Tb927.10.12860	19.9	31.5	20.85	No effects	1.583	1.048	0.662	Tb927.10.12860	hypothetical protein, conserved
Tb927.10.2670	40.4	99.85	66.1	Ti, MMSns, Tm/T_ns	2.472	1.636	0.662	Tb927.10.2670	hypothetical protein, conserved
Tb927.7.2760	114.3	308.2	204.05	Ti, MMSns, Tm/T_ns	2.696	1.785	0.662	Tb927.7.2760	hypothetical protein, conserved
Tb927.11.2170	57.4	67.95	45	No effects	1.184	0.784	0.662	Tb927.11.2170	hypothetical protein, conserved
Tb927.3.3380	52.9	70.95	47	No effects	1.341	0.888	0.662	Tb927.3.3380	TFIIF-stimulated CTD phosphatase, putative
Tb927.7.6440	19.5	17.05	11.3	No effects	0.874	0.579	0.663	Tb927.7.6440	hypothetical protein, conserved
Tb927.10.10780	37.8	27	17.9	Tns, MMSd,Tm/T_ns	0.714	0.474	0.663	Tb927.10.10780	hypothetical protein, conserved
Tb927.1.3130	81.3	165.95	110.05	Ti, MMSns, Tm/T_ns	2.041	1.354	0.663	Tb927.1.3130	protein kinase, putative
Tb927.11.13790	55.3	83.65	55.5	No effects	1.513	1.004	0.663	Tb927.11.13790	hypothetical protein, conserved
Tb927.7.5940	23	22	14.6	No effects	0.957	0.635	0.664	Tb927.7.5940	Protein Associated with Differentiation (TbPAD2)
Tb927.10.12990	41.1	58.45	38.8	No effects	1.422	0.944	0.664	Tb927.10.12990	predicted ankyrin repeat family protein
Tb927.3.2950	22.6	11.75	7.8	Tns, MMSd,Tm/T_ns	0.52	0.345	0.664	Tb927.3.2950	ribonuclease inhibitor- like protein
Tb927.10.16480	7.4	6.25	4.15	No effects	0.845	0.561	0.664	Tb927.10.16480	variant surface glycoprotein (VSG, pseudogene), putative
Tb927.9.17960	76.3	98.75	65.6	No effects	1.294	0.86	0.664	Tb927.9.17960	variant surface glycoprotein (VSG, pseudogene), putative,variant surface glycoprotein (VSG), degenerate
Tb927.9.2920	12.1	21.3	14.15	No effects	1.76	1.169	0.664	Tb927.9.2920	hypothetical protein, unlikely
Tb927.9.16080	76.6	120.8	80.25	No effects	1.577	1.048	0.664	Tb927.9.16080	variant surface glycoprotein (VSG, pseudogene), putative
Tb927.11.6560	44.9	84.8	56.35	No effects	1.889	1.255	0.665	Tb927.11.6560	hypothetical protein, conserved
Tb927.7.7370	33.2	7.9	5.25	Td, MMSd, Tm/T_ns	0.238	0.158	0.665	Tb927.7.7370	hypothetical protein
Tb927.10.4040	16.6	23.85	15.85	No effects	1.437	0.955	0.665	Tb927.10.4040	3-keto-dihydrosphingosine reductase
Tb927.10.2370	34.4	24.9	16.55	Tns, MMSd,Tm/T_ns	0.724	0.481	0.665	Tb927.10.2370	RNA-binding protein, putative (LA)
Tb927.10.13700	20.6	28.95	19.25	No effects	1.405	0.934	0.665	Tb927.10.13700	phosphatidic acid phosphatase alpha, putative
Tb927.11.10530	34	56.3	37.45	No effects	1.656	1.101	0.665	Tb927.11.10530	hypothetical protein, conserved
Tb927.7.1580	35.9	24.95	16.6	Tns, MMSd,Tm/T_ns	0.695	0.462	0.665	Tb927.7.1580	hypothetical protein, conserved
Tb927.5.4990	10.6	34.85	23.2	Ti, MMSi, Tm/T_ns	3.288	2.189	0.666	Tb927.5.4990	variant surface glycoprotein (VSG, pseudogene), putative,variant surface glycoprotein, degenerate
Tb927.5.2550	29.1	43.1	28.7	No effects	1.481	0.986	0.666	Tb927.5.2550	hypothetical protein, conserved
Tb927.8.3140	17.4	45.95	30.6	Ti, MMSns, Tm/T_ns	2.641	1.759	0.666	Tb927.8.3140	NAD dependent deacetylase, putative,SIR2-like protein 4, putative,NAD-dependent deacetylase sirtuin 4, putative
Tb927.11.9200	24.5	28.75	19.15	No effects	1.173	0.782	0.666	Tb927.11.9200	hypothetical protein, conserved
Tb927.1.2030	86.8	110.15	73.4	No effects	1.269	0.846	0.666	Tb927.1.2030	hypothetical protein, unlikely
Tb927.10.9070	78.5	95.55	63.7	No effects	1.217	0.811	0.667	Tb927.10.9070	hypothetical protein, conserved
Tb927.6.4540	33.8	15.6	10.4	Td, MMSd, Tm/T_ns	0.462	0.308	0.667	Tb927.6.4540	3-hydroxy-3-methylglutaryl-CoA reductase, putative
Tb927.5.1720	31.2	79.1	52.75	Ti, MMSns, Tm/T_ns	2.535	1.691	0.667	Tb927.5.1720	hypothetical protein, conserved
Tb927.7.5950	72.1	139.35	92.95	No effects	1.933	1.289	0.667	Tb927.7.5950	protein associated with differentiation 3, putative
Tb927.10.50	37.1	36.2	24.15	No effects	0.976	0.651	0.667	Tb927.10.50	hypothetical protein, unlikely
Tb927.4.2470	32.1	67.75	45.2	Ti, MMSns, Tm/T_ns	2.111	1.408	0.667	Tb927.4.2470	hypothetical protein, conserved
Tb927.11.2750	22.4	52	34.7	Ti, MMSns, Tm/T_ns	2.321	1.549	0.667	Tb927.11.2750	hypothetical protein, conserved
Tb927.5.1620	25.4	70.5	47.05	Ti, MMSns, Tm/T_ns	2.776	1.852	0.667	Tb927.5.1620	hypothetical protein, conserved
Tb927.9.10430	66.9	42.4	28.3	Tns, MMSd,Tm/T_ns	0.634	0.423	0.667	Tb927.9.10430	hypothetical protein, conserved
Tb927.6.2880	31.4	40.75	27.2	No effects	1.298	0.866	0.667	Tb927.6.2880	kinesin, putative
Tb927.6.3980	12.7	13.85	9.25	No effects	1.091	0.728	0.668	Tb927.6.3980	hypothetical protein, conserved
Tb927.10.1650	35.8	39.15	26.15	No effects	1.094	0.73	0.668	Tb927.10.1650	hypothetical protein, conserved
Tb927.5.2340	40.6	61.15	40.85	No effects	1.506	1.006	0.668	Tb927.5.2340	hypothetical protein, conserved
Tb927.11.2860	34.8	46.25	30.9	No effects	1.329	0.888	0.668	Tb927.11.2860	hypothetical protein, conserved
Tb927.3.1500	81.7	104.5	69.85	No effects	1.279	0.855	0.668	Tb927.3.1500	variant surface glycoprotein (VSG)-related, putative
Tb927.8.2740	46.4	84	56.15	No effects	1.81	1.21	0.668	Tb927.8.2740	mitochondrial RNA binding protein (TbRBP38)
Tb927.11.7600	17.5	26.85	17.95	No effects	1.534	1.026	0.669	Tb927.11.7600	hypothetical protein, conserved
Tb927.11.11380	25.9	24.75	16.55	No effects	0.956	0.639	0.669	Tb927.11.11380	hypothetical protein, conserved
Tb927.10.12070	71.1	73.2	48.95	No effects	1.03	0.688	0.669	Tb927.10.12070	hypothetical protein
Tb927.11.20380	12	8	5.35	Tns, MMSd,Tm/T_ns	0.667	0.446	0.669	Tb927.11.20380	variant surface glycoprotein (VSG, pseudogene), putative
Tb927.1.4200	18.9	37.6	25.15	No effects	1.989	1.331	0.669	Tb927.1.4200	hypothetical protein, unlikely
Tb927.9.3650	41.8	71.6	47.9	No effects	1.713	1.146	0.669	Tb927.9.3650	kinesin (Kif-13-1)
Tb927.7.3360	25.9	30.55	20.45	No effects	1.18	0.79	0.669	Tb927.7.3360	farnesyl pyrophosphate synthase (FPPS)
Tb927.11.2530	47.3	72.9	48.8	No effects	1.541	1.032	0.669	Tb927.11.2530	kinteoplast poly(A) polymerase complex 1 subunit,mitochondrial edited mRNA stability factor 1 subunit,mitochondrial RNA binding complex 1 subunit
Tb927.11.5970	38	116.8	78.25	Ti, MMSi, Tm/T_ns	3.074	2.059	0.67	Tb927.11.5970	phosphoinositide-specific phospholipase C, putative
Tb927.3.640	21.3	25.3	16.95	No effects	1.188	0.796	0.67	Tb927.3.640	hypothetical protein, conserved
Tb927.11.20250	36	15	10.05	Td, MMSd, Tm/T_ns	0.417	0.279	0.67	Tb927.11.20250	variant surface glycoprotein (VSG, pseudogene), putative,variant surface glycoprotein (VSG), frameshifted fragment
Tb927.8.7380	17.3	28.95	19.4	No effects	1.673	1.121	0.67	Tb927.8.7380	dihydrolipoamide dehydrogenase, point mutation,acetoin dehydrogenase e3 component, putative
Tb927.11.8920	54.9	90	60.35	No effects	1.639	1.099	0.671	Tb927.11.8920	hypothetical protein, conserved
Tb927.11.8950	38.2	29.6	19.85	No effects	0.775	0.52	0.671	Tb927.11.8950	leucine rich repeat (TbLRRP1)
Tb927.5.5450	10.8	20.5	13.75	No effects	1.898	1.273	0.671	Tb927.5.5450	Variant Surface Glycoprotein, putative
Tb927.1.3150	67.8	51.95	34.85	No effects	0.766	0.514	0.671	Tb927.1.3150	hypothetical protein, conserved
Tb927.1.4180	62.6	101.35	68	No effects	1.619	1.086	0.671	Tb927.1.4180	leucine-rich repeat protein (LRRP), putative
Tb927.5.2380	52.4	73.1	49.05	No effects	1.395	0.936	0.671	Tb927.5.2380	hydrolase, alpha/beta fold family, putative
Tb927.11.1600	51	72.5	48.65	No effects	1.422	0.954	0.671	Tb927.11.1600	tatD related deoxyribonuclease, putative
Tb927.7.5640	25.4	22.5	15.1	No effects	0.886	0.594	0.671	Tb927.7.5640	hypothetical protein, conserved
Tb927.8.5470	26.7	44.55	29.9	No effects	1.669	1.12	0.671	Tb927.8.5470	flagellar calcium-binding protein,17 kDa calflagin,17 kDa calcimedin (Tb-17)
Tb927.11.10000	12.8	10.95	7.35	No effects	0.855	0.574	0.671	Tb927.11.10000	class-E vacuolar protein-sorting protein 24 (Vps24p), putative,SNF7-like protein, putative
Tb927.11.18470	33.6	36.2	24.3	No effects	1.077	0.723	0.671	Tb927.11.18470	Variant Surface Glycoprotein, putative
Tb927.10.7140	51.8	65.9	44.25	No effects	1.272	0.854	0.671	Tb927.10.7140	membrane-bound acid phosphatase 2 (MBAP2)
Tb927.6.3430	39	100.45	67.45	Ti, MMSns, Tm/T_ns	2.576	1.729	0.671	Tb927.6.3430	protein kinase, putative
Tb927.4.2920	38.6	72.45	48.65	No effects	1.877	1.26	0.671	Tb927.4.2920	hypothetical protein, conserved
Tb927.1.3940	33.3	65.85	44.25	No effects	1.977	1.329	0.672	Tb927.1.3940	hypothetical protein, conserved
Tb927.9.12810	58.5	70.75	47.55	No effects	1.209	0.813	0.672	Tb927.9.12810	poly(ADP-ribose) glycohydrolase, putative
Tb927.8.1910	28	39.2	26.35	No effects	1.4	0.941	0.672	Tb927.8.1910	acetylornithine deacetylase, putative,metallo-peptidase, Clan MH, Family M18 (ArgE)
Tb927.11.11100	12.7	36.15	24.3	Ti, MMSns, Tm/T_ns	2.846	1.913	0.672	Tb927.11.11100	glucosamine 6-phosphate n-acetyltransferase (GNA1)
Tb927.10.4550	18.9	23.95	16.1	No effects	1.267	0.852	0.672	Tb927.10.4550	hypothetical protein, conserved
Tb927.9.2430	57.3	95.05	63.95	No effects	1.659	1.116	0.673	Tb927.9.2430	hypothetical protein, unlikely
Tb927.11.18180	44.9	64.95	43.7	No effects	1.447	0.973	0.673	Tb927.11.18180	expression site-associated gene 3 (ESAG3), degenerate
Tb927.4.340	63.1	110.05	74.05	No effects	1.744	1.174	0.673	Tb927.4.340	hypothetical protein, conserved
Tb927.9.8180	64.3	49.85	33.55	No effects	0.775	0.522	0.673	Tb927.9.8180	hypothetical protein, conserved
Tb927.11.12630	35.3	85.35	57.45	Ti, MMSns, Tm/T_ns	2.418	1.627	0.673	Tb927.11.12630	hypothetical protein, conserved
Tb927.10.5730	53.8	95.6	64.35	No effects	1.777	1.196	0.673	Tb927.10.5730	hypothetical protein
Tb927.3.2260	37.7	39.05	26.3	No effects	1.036	0.698	0.673	Tb927.3.2260	hypothetical protein, conserved
Tb927.7.4910	26.7	28.8	19.4	No effects	1.079	0.727	0.674	Tb927.7.4910	hypothetical protein, conserved
Tb927.8.7740	53.4	95.05	64.05	No effects	1.78	1.199	0.674	Tb927.8.7740	amino acid transporter, putative
Tb927.2.4610	38.9	43.55	29.35	No effects	1.12	0.754	0.674	Tb927.2.4610	branched-chain amino acid aminotransferase, putative
Tb927.11.4510	29.7	13.35	9	Td, MMSd, Tm/T_ns	0.449	0.303	0.674	Tb927.11.4510	hypothetical protein, conserved
Tb927.9.17750	27.4	65.1	43.9	Ti, MMSns, Tm/T_ns	2.376	1.602	0.674	Tb927.9.17750	variant surface glycoprotein (VSG, pseudogene), putative,variant surface glycoprotein (VSG), frameshifted and point mutation
Tb927.8.5150	30.1	68.8	46.4	Ti, MMSns, Tm/T_ns	2.286	1.542	0.674	Tb927.8.5150	hypothetical protein, conserved
Tb927.10.430	24.5	49.95	33.7	Ti, MMSns, Tm/T_ns	2.039	1.376	0.675	Tb927.10.430	hypothetical protein, conserved
Tb927.6.2040	31.5	48.9	33	No effects	1.552	1.048	0.675	Tb927.6.2040	nitrate reductase, putative
Tb927.11.8510	38	54.6	36.85	No effects	1.437	0.97	0.675	Tb927.11.8510	DNA polymerase kappa, putative
Tb927.3.4250	17.7	14	9.45	No effects	0.791	0.534	0.675	Tb927.3.4250	hypothetical protein, conserved
Tb927.5.4870	40.2	12	8.1	Td, MMSd, Tm/T_ns	0.299	0.201	0.675	Tb927.5.4870	variant surface glycoprotein (VSG, pseudogene), putative,variant surface glycoprotein, degenerate
Tb927.9.5840	24.8	33.7	22.75	No effects	1.359	0.917	0.675	Tb927.9.5840	unspecified product (TRYP1)
Tb927.10.12060	30.8	41.25	27.85	No effects	1.339	0.904	0.675	Tb927.10.12060	hypothetical protein, conserved
Tb927.11.20600	22.8	23.4	15.8	No effects	1.026	0.693	0.675	Tb927.11.20600	variant surface glycoprotein (VSG, pseudogene), putative
Tb927.9.8340	33.5	26.35	17.8	No effects	0.787	0.531	0.676	Tb927.9.8340	hypothetical protein, unlikely
Tb927.10.4840	7.7	26.35	17.8	Ti, MMSi, Tm/T_ns	3.422	2.312	0.676	Tb927.10.4840	transcription factor IIa, putative (TFIIA-2)
Tb927.11.19550	5.6	31.6	21.35	Ti, MMSi, Tm/T_ns	5.643	3.813	0.676	Tb927.11.19550	variant surface glycoprotein (VSG, pseudogene), putative,variant surface glycoprotein (VSG), degenerate
Tb927.9.6270	43.7	54.45	36.8	No effects	1.246	0.842	0.676	Tb927.9.6270	hypothetical protein, conserved
Tb927.10.9270	3.3	14.35	9.7	Ti, MMSi, Tm/T_ns	4.348	2.939	0.676	Tb927.10.9270	hypothetical protein, conserved
Tb927.11.2180	19.7	23	15.55	No effects	1.168	0.789	0.676	Tb927.11.2180	hypothetical protein, conserved
Tb927.3.880	19.4	29.8	20.15	No effects	1.536	1.039	0.676	Tb927.3.880	hypothetical protein, conserved
Tb927.6.3530	38.6	54.85	37.1	No effects	1.421	0.961	0.676	Tb927.6.3530	hypothetical protein, conserved
Tb927.3.2400	18.8	28.6	19.35	No effects	1.521	1.029	0.677	Tb927.3.2400	palmitoyl acyltransferase 10, putative
Tb927.11.1780	31.1	75.8	51.3	Ti, MMSns, Tm/T_ns	2.437	1.65	0.677	Tb927.11.1780	protein phosphatase 2C, putative
Tb927.10.7600	33.8	38.55	26.1	No effects	1.141	0.772	0.677	Tb927.10.7600	hypothetical protein, conserved
Tb927.10.16390	11.5	14.4	9.75	No effects	1.252	0.848	0.677	Tb927.10.16390	variant surface glycoprotein (VSG, pseudogene), putative
Tb927.11.17660	72.5	95.7	64.8	No effects	1.32	0.894	0.677	Tb927.11.17660	variant surface glycoprotein (VSG), frameshifted and degenerate fragment interrupted
Tb927.11.3200	49.2	31.6	21.4	Tns, MMSd,Tm/T_ns	0.642	0.435	0.677	Tb927.11.3200	hypothetical protein, conserved
Tb927.1.750	35.2	42.3	28.65	No effects	1.202	0.814	0.677	Tb927.1.750	hypothetical protein, conserved
Tb927.7.460	34.4	53	35.9	No effects	1.541	1.044	0.677	Tb927.7.460	protein farnesyltransferase beta subunit (TbPFT)
Tb927.6.1140	25.2	44.35	30.05	No effects	1.76	1.192	0.678	Tb927.6.1140	dolichyl-P-Man:GDP-Man5GlcNAc2-PP-dolichyl alpha-1,2-mannosyltransferase, putative
Tb927.6.3900	27.5	24.2	16.4	No effects	0.88	0.596	0.678	Tb927.6.3900	hypothetical protein, conserved
Tb927.6.4240	9.4	22.5	15.25	Ti, MMSns, Tm/T_ns	2.394	1.622	0.678	Tb927.6.4240	hypothetical protein, conserved
Tb927.8.5130	18.9	52	35.25	Ti, MMSns, Tm/T_ns	2.751	1.865	0.678	Tb927.8.5130	hypothetical protein, conserved
Tb927.11.6930	31	9.95	6.75	Td, MMSd, Tm/T_ns	0.321	0.218	0.678	Tb927.11.6930	hypothetical protein, conserved
Tb927.9.13010	75	115.85	78.6	No effects	1.545	1.048	0.678	Tb927.9.13010	hypothetical protein, conserved
Tb927.8.1760	3.4	19.3	13.1	Ti, MMSi, Tm/T_ns	5.676	3.853	0.679	Tb927.8.1760	hypothetical protein
Tb927.7.6840	61.3	76.95	52.25	No effects	1.255	0.852	0.679	Tb927.7.6840	hypothetical protein, conserved
Tb927.8.1970	64.1	123.55	83.9	No effects	1.927	1.309	0.679	Tb927.8.1970	hypothetical protein, conserved
Tb927.9.17010	213.3	207.75	141.1	No effects	0.974	0.662	0.679	Tb927.9.17010	variant surface glycoprotein (VSG, pseudogene), putative,variant surface glycoprotein (VSG), fragment interrupted
Tb927.9.16160	36.7	79.7	54.15	Ti, MMSns, Tm/T_ns	2.172	1.475	0.679	Tb927.9.16160	variant surface glycoprotein (VSG, pseudogene), putative,variant surface glycoprotein (VSG), degenerate
Tb927.11.18130	85.7	84.6	57.5	No effects	0.987	0.671	0.68	Tb927.11.18130	hypothetical protein, conserved, frameshifted and point mutation
Tb927.9.16250	52.5	69.15	47	No effects	1.317	0.895	0.68	Tb927.9.16250	variant surface glycoprotein (VSG, atypical), putative
Tb927.3.3660	23.7	34.7	23.6	No effects	1.464	0.996	0.68	Tb927.3.3660	hypothetical protein, conserved
Tb927.7.1640	35.9	34.4	23.4	No effects	0.958	0.652	0.68	Tb927.7.1640	ras-like small GTPase, putative (TbEAR)
Tb927.8.7220	10.8	12.2	8.3	No effects	1.13	0.769	0.68	Tb927.8.7220	tousled-like kinase II (TLK2)
Tb927.11.15740	35.6	95.45	64.95	Ti, MMSns, Tm/T_ns	2.681	1.824	0.68	Tb927.11.15740	hypothetical protein, conserved
Tb927.9.10080	55.5	99.25	67.55	No effects	1.788	1.217	0.681	Tb927.9.10080	phosphatidylserine decarboxylase, putative
Tb927.10.9810	58.4	98.35	66.95	No effects	1.684	1.146	0.681	Tb927.10.9810	hypothetical protein, conserved
Tb927.10.16300	87.7	153.5	104.5	No effects	1.75	1.192	0.681	Tb927.10.16300	variant surface glycoprotein, fragment
Tb927.5.400	37.3	60.8	41.4	No effects	1.63	1.11	0.681	Tb927.5.400	75 kDa invariant surface glycoprotein, putative (ISG75)
Tb927.9.12800	39.6	61.9	42.15	No effects	1.563	1.064	0.681	Tb927.9.12800	hypothetical protein, conserved
Tb927.6.2010	122.3	241.5	164.45	No effects	1.975	1.345	0.681	Tb927.6.2010	hypothetical protein, conserved
Tb927.4.4310	21.7	40.45	27.55	No effects	1.864	1.27	0.681	Tb927.4.4310	Nucleoporin (TbNup64)
Tb927.9.13510	60.7	128.9	87.8	Ti, MMSns, Tm/T_ns	2.124	1.446	0.681	Tb927.9.13510	Poly(A)-specific ribonuclease PARN-3
Tb927.11.3540	67.7	92.55	63.05	No effects	1.367	0.931	0.681	Tb927.11.3540	hypothetical protein, conserved
Tb927.4.5710	11.9	45.2	30.8	Ti, MMSi, Tm/T_ns	3.798	2.588	0.681	Tb927.4.5710	variant surface glycoprotein (VSG, pseudogene), putative,variant surface glycoprotein, degenerate
Tb927.3.5460	36.2	65.45	44.6	No effects	1.808	1.232	0.681	Tb927.3.5460	RNA-binding protein, putative (RBSR3)
Tb927.10.16170	35.7	100.3	68.4	Ti, MMSns, Tm/T_ns	2.81	1.916	0.682	Tb927.10.16170	potassium voltage-gated channel, putative
Tb927.3.4490	30.6	31.6	21.55	No effects	1.033	0.704	0.682	Tb927.3.4490	protein farnesyltransferase alpha subunit, putative
Tb927.9.1350	72.1	50.2	34.25	Tns, MMSd,Tm/T_ns	0.696	0.475	0.682	Tb927.9.1350	hypothetical protein, conserved
Tb927.11.17280	74.4	180.2	123	Ti, MMSns, Tm/T_ns	2.422	1.653	0.683	Tb927.11.17280	variant surface glycoprotein (VSG), point mutation
Tb927.1.5200	49.4	98.3	67.1	No effects	1.99	1.358	0.683	Tb927.1.5200	expression site-associated gene (ESAG) protein, putative,expression site-associated gene 1 (ESAG1) protein, putative
Tb927.1.890	33.3	81	55.3	Ti, MMSns, Tm/T_ns	2.432	1.661	0.683	Tb927.1.890	hypothetical protein, conserved
Tb927.9.16980	26.6	42.1	28.75	No effects	1.583	1.081	0.683	Tb927.9.16980	variant surface glycoprotein (VSG, pseudogene), putative,variant surface glycoprotein (VSG), degenerate and frameshifted
Tb927.8.3260	71.7	73.8	50.4	No effects	1.029	0.703	0.683	Tb927.8.3260	hypothetical protein, conserved
Tb927.11.9680	71	123.55	84.4	No effects	1.74	1.189	0.683	Tb927.11.9680	hypothetical protein, conserved
Tb927.11.19800	72.9	77.95	53.25	No effects	1.069	0.73	0.683	Tb927.11.19800	hypothetical protein
Tb927.9.2090	9.1	21.95	15	Ti, MMSns, Tm/T_ns	2.412	1.648	0.683	Tb927.9.2090	hypothetical protein, unlikely
Tb927.10.15440	43.9	64.15	43.85	No effects	1.461	0.999	0.684	Tb927.10.15440	hypothetical protein, conserved
Tb927.11.12490	29.2	53.1	36.3	No effects	1.818	1.243	0.684	Tb927.11.12490	hypothetical protein, conserved
Tb927.1.3870	7.7	16.6	11.35	Ti, MMSns, Tm/T_ns	2.156	1.474	0.684	Tb927.1.3870	hypothetical protein, unlikely
Tb927.9.4810	72	67.2	45.95	No effects	0.933	0.638	0.684	Tb927.9.4810	hypothetical protein, conserved
Tb927.2.4420	30.2	43.65	29.85	No effects	1.445	0.988	0.684	Tb927.2.4420	hypothetical protein, conserved
Tb927.8.4520	45.6	100.6	68.8	Ti, MMSns, Tm/T_ns	2.206	1.509	0.684	Tb927.8.4520	hypothetical protein, conserved
Tb927.11.10280	52	55.85	38.2	No effects	1.074	0.735	0.684	Tb927.11.10280	zinc carboxypeptidase, putative,metallo- peptidase, Clan MC, Family M14
Tb927.9.13040	89.1	138.6	94.8	No effects	1.556	1.064	0.684	Tb927.9.13040	hypothetical protein, conserved
Tb927.10.4240	23.2	11.4	7.8	Td, MMSd, Tm/T_ns	0.491	0.336	0.684	Tb927.10.4240	hypothetical protein, conserved
Tb927.9.9970	39.2	38.8	26.55	No effects	0.99	0.677	0.684	Tb927.9.9970	Small nuclear RNA gene activation protein (SNAP) 50 (SNAP50)
Tb927.7.2440	57.1	152.55	104.4	Ti, MMSns, Tm/T_ns	2.672	1.828	0.684	Tb927.7.2440	pyrroline-5-carboxylate reductase, putative (P5CR)
Tb927.10.13570	66.3	57.35	39.25	No effects	0.865	0.592	0.684	Tb927.10.13570	RNA-binding protein, putative (RBP27)
Tb927.10.6520	27.7	53.1	36.35	No effects	1.917	1.312	0.685	Tb927.10.6520	hypothetical protein, conserved
Tb927.11.20290	26.6	45.55	31.2	No effects	1.712	1.173	0.685	Tb927.11.20290	variant surface glycoprotein (VSG), degenerate
Tb927.10.2460	28.7	96.35	66	Ti, MMSi, Tm/T_ns	3.357	2.3	0.685	Tb927.10.2460	hypothetical protein, conserved
Tb927.6.4710	18	30.85	21.15	No effects	1.714	1.175	0.686	Tb927.6.4710	calmodulin, putative
Tb927.9.8320	62.8	76.4	52.4	No effects	1.217	0.834	0.686	Tb927.9.8320	hypothetical protein
Tb927.1.4680	18.2	15.45	10.6	No effects	0.849	0.582	0.686	Tb927.1.4680	hypothetical protein, conserved
Tb927.6.1630	34.5	68.35	46.9	No effects	1.981	1.359	0.686	Tb927.6.1630	hypothetical protein, conserved
Tb927.11.3510	13.5	30.75	21.1	Ti, MMSns, Tm/T_ns	2.278	1.563	0.686	Tb927.11.3510	hypothetical protein, conserved
Tb927.8.2410	37.2	40.5	27.8	No effects	1.089	0.747	0.686	Tb927.8.2410	amidase, putative
Tb927.6.1810	24.5	32.05	22	No effects	1.308	0.898	0.686	Tb927.6.1810	hypothetical protein, conserved
Tb927.9.3640	34.5	35.4	24.3	No effects	1.026	0.704	0.686	Tb927.9.3640	hypothetical protein, conserved
Tb927.6.3210	48.1	48.65	33.4	No effects	1.011	0.694	0.687	Tb927.6.3210	hypothetical protein, conserved
Tb927.10.11050	24.4	70.2	48.2	Ti, MMSns, Tm/T_ns	2.877	1.975	0.687	Tb927.10.11050	hypothetical protein, conserved
Tb927.10.720	39.2	26.65	18.3	Tns, MMSd,Tm/T_ns	0.68	0.467	0.687	Tb927.10.720	hypothetical protein, conserved
Tb927.11.4700	32.8	34.5	23.7	No effects	1.052	0.723	0.687	Tb927.11.4700	prostaglandin f synthase
Tb927.11.17600	3.7	6.55	4.5	No effects	1.77	1.216	0.687	Tb927.11.17600	variant surface glycoprotein (VSG), frameshifted
Tb927.11.20430	30.1	54.8	37.65	No effects	1.821	1.251	0.687	Tb927.11.20430	variant surface glycoprotein (VSG), putative
Tb927.5.5350	53.6	62.15	42.7	No effects	1.16	0.797	0.687	Tb927.5.5350	variant surface glycoprotein (VSG, pseudogene), putative,variant surface glycoprotein, truncated
Tb927.11.8120	15	21.9	15.05	No effects	1.46	1.003	0.687	Tb927.11.8120	protein transport protein SEC13, putative
Tb927.10.6690	82.3	125.85	86.5	No effects	1.529	1.051	0.687	Tb927.10.6690	protein tyrosine phosphatase, putative (TbPTP1)
Tb927.5.5030	25.2	26.55	18.25	No effects	1.054	0.724	0.687	Tb927.5.5030	variant surface glycoprotein (VSG, pseudogene), putative,variant surface glycoprotein, truncated
Tb927.10.8730	28.2	36.15	24.85	No effects	1.282	0.881	0.687	Tb927.10.8730	hypothetical protein, conserved
Tb927.8.6510	56	86.65	59.6	No effects	1.547	1.064	0.688	Tb927.8.6510	ubiquitin-conjugating enzyme E2, putative,ubiquitin-protein ligase, putative,ubiquitin carrier protein, putative
Tb927.10.10720	65.5	164.6	113.25	Ti, MMSns, Tm/T_ns	2.513	1.729	0.688	Tb927.10.10720	hypothetical protein, conserved
Tb927.3.110	53.2	180	123.85	Ti, MMSi, Tm/T_ns	3.383	2.328	0.688	Tb927.3.110	expression site-associated gene (ESAG, pseudogene), putative,expression site-associated gene 3 (ESAG3), degenerate
Tb927.9.17930	54.7	67	46.1	No effects	1.225	0.843	0.688	Tb927.9.17930	variant surface glycoprotein (VSG, pseudogene), putative,variant surface glycoprotein (VSG), frameshifted
Tb927.10.10400	24.4	55.3	38.05	Ti, MMSns, Tm/T_ns	2.266	1.559	0.688	Tb927.10.10400	hypothetical protein, conserved
Tb927.6.1760	31.6	36.55	25.15	No effects	1.157	0.796	0.688	Tb927.6.1760	KU80 protein (KU80)
Tb927.6.4020	68.2	115.75	79.65	No effects	1.697	1.168	0.688	Tb927.6.4020	hypothetical protein, conserved
Tb927.5.3940	33.1	34.15	23.5	No effects	1.032	0.71	0.688	Tb927.5.3940	helicase, putative
Tb927.11.15470	10.2	17.8	12.25	No effects	1.745	1.201	0.688	Tb927.11.15470	methionyl-tRNA formyltransferase
Tb927.9.13770	72.2	31.6	21.75	Td, MMSd, Tm/T_ns	0.438	0.301	0.688	Tb927.9.13770	hypothetical protein, conserved
Tb927.11.17920	37.4	40.75	28.05	No effects	1.09	0.75	0.688	Tb927.11.17920	variant surface glycoprotein (VSG), frameshifted
Tb927.2.4950	41.9	58.1	40	No effects	1.387	0.955	0.688	Tb927.2.4950	hypothetical protein, conserved
Tb927.11.20180	11.6	19.1	13.15	No effects	1.647	1.134	0.688	Tb927.11.20180	variant surface glycoprotein (VSG, pseudogene), putative,variant surface glycoprotein (VSG), frameshifted
Tb927.10.14220	11.2	9.15	6.3	No effects	0.817	0.563	0.689	Tb927.10.14220	hypothetical protein, conserved
Tb927.10.7530	10	10.6	7.3	No effects	1.06	0.73	0.689	Tb927.10.7530	hypothetical protein
Tb927.11.10740	22.2	45.3	31.2	Ti, MMSns, Tm/T_ns	2.041	1.405	0.689	Tb927.11.10740	vacuolar sorting-associated protein-like, putative
Tb927.11.10250	17.7	36	24.8	Ti, MMSns, Tm/T_ns	2.034	1.401	0.689	Tb927.11.10250	hypothetical protein, conserved
Tb927.9.1380	96.5	190	130.95	No effects	1.969	1.357	0.689	Tb927.9.1380	hypothetical protein, conserved
Tb927.11.2010	40.3	87.05	60	Ti, MMSns, Tm/T_ns	2.16	1.489	0.689	Tb927.11.2010	hypothetical protein, conserved
Tb927.6.2990	52.5	51.5	35.5	No effects	0.981	0.676	0.689	Tb927.6.2990	hypothetical protein, conserved
Tb927.1.3670	44.3	55.85	38.5	No effects	1.261	0.869	0.689	Tb927.1.3670	expression site-associated gene (ESAG) protein, putative,expression site-associated gene 8 (ESAG8) protein, putative
Tb927.3.1070	25.4	35.25	24.3	No effects	1.388	0.957	0.689	Tb927.3.1070	peptide chain release factor 1, putative
Tb927.9.14440	59.3	62	42.75	No effects	1.046	0.721	0.69	Tb927.9.14440	hypothetical protein
Tb927.9.16500	39.6	37.85	26.1	No effects	0.956	0.659	0.69	Tb927.9.16500	variant surface glycoprotein (VSG, atypical), putative
Tb927.9.9190	77.1	105.7	72.9	No effects	1.371	0.946	0.69	Tb927.9.9190	hypothetical protein, conserved
Tb927.5.3880	30.6	29.2	20.15	No effects	0.954	0.658	0.69	Tb927.5.3880	hypothetical protein, conserved
Tb927.4.4900	23.2	36.3	25.05	No effects	1.565	1.08	0.69	Tb927.4.4900	hypothetical protein
Tb927.8.1370	21.5	36	24.85	No effects	1.674	1.156	0.69	Tb927.8.1370	hypothetical protein, conserved
Tb927.11.4220	53.4	106.75	73.7	No effects	1.999	1.38	0.69	Tb927.11.4220	palmitoyl acyltransferase 6, putative
Tb07.30D13.60	49.2	51.7	35.7	No effects	1.051	0.726	0.691	Tb07.30D13.60	hypothetical protein, conserved (pseudogene)
Tb927.7.6750	47.8	113.35	78.3	Ti, MMSns, Tm/T_ns	2.371	1.638	0.691	Tb927.7.6750	hypothetical protein, conserved
Tb927.10.6900	52.8	87.5	60.45	No effects	1.657	1.145	0.691	Tb927.10.6900	hypothetical protein
Tb927.5.1460	22.5	25.4	17.55	No effects	1.129	0.78	0.691	Tb927.5.1460	hypothetical protein, conserved
Tb927.7.1550	26.7	54.7	37.8	Ti, MMSns, Tm/T_ns	2.049	1.416	0.691	Tb927.7.1550	KRET2 (KRET2)
Tb927.9.2620	55.1	55.85	38.6	No effects	1.014	0.701	0.691	Tb927.9.2620	hypothetical protein, conserved
Tb927.2.4830	53.8	62.65	43.3	No effects	1.164	0.805	0.691	Tb927.2.4830	TFIIF-stimulated CTD phosphatase, putative
Tb927.9.8990	33.9	20.75	14.35	Tns, MMSd,Tm/T_ns	0.612	0.423	0.692	Tb927.9.8990	hypothetical protein, conserved
Tb927.9.3130	29	41.05	28.4	No effects	1.416	0.979	0.692	Tb927.9.3130	hypothetical protein, conserved
Tb927.5.2180	48.8	54.05	37.4	No effects	1.108	0.766	0.692	Tb927.5.2180	hypothetical protein, conserved
Tb927.6.1450	99	110.55	76.5	No effects	1.117	0.773	0.692	Tb927.6.1450	hypothetical protein, conserved
Tb927.10.10850	45.5	77.45	53.6	No effects	1.702	1.178	0.692	Tb927.10.10850	argonaute-like protein (AGO1)
Tb927.10.3060	23.3	20.8	14.4	No effects	0.893	0.618	0.692	Tb927.10.3060	hypothetical protein
Tb927.3.5240	47.7	61.3	42.45	No effects	1.285	0.89	0.692	Tb927.3.5240	hypothetical protein, conserved
Tb927.11.3440	40.6	53.5	37.05	No effects	1.318	0.913	0.693	Tb927.11.3440	hypothetical protein, conserved
Tb927.11.7150	33.5	23.6	16.35	Tns, MMSd,Tm/T_ns	0.704	0.488	0.693	Tb927.11.7150	NGG1 interacting factor 3-like
Tb927.11.15550	27.1	50.95	35.3	No effects	1.88	1.303	0.693	Tb927.11.15550	NADH-cytochrome b5 reductase, putative (B5R)
Tb927.5.220	15.2	6.35	4.4	Td, MMSd, Tm/T_ns	0.418	0.289	0.693	Tb927.5.220	variant surface glycoprotein (VSG, pseudogene), putative,variant surface glycoprotein, degenerate
Tb927.5.291b	58.9	87.95	60.95	No effects	1.493	1.035	0.693	Tb927.5.291b	variant surface glycoprotein (VSG)-related, putative
Tb927.9.2700	48.4	30.95	21.45	Tns, MMSd,Tm/T_ns	0.639	0.443	0.693	Tb927.9.2700	hypothetical protein, conserved
Tb927.2.980	131.8	119.25	82.65	No effects	0.905	0.627	0.693	Tb927.2.980	retrotransposon hot spot protein (RHS, pseudogene), putative,retrotransposon hot spot protein 5 (RHS5), degenerate
Tb927.3.450	83.2	140.3	97.25	No effects	1.686	1.169	0.693	Tb927.3.450	variant surface glycoprotein (VSG, pseudogene), putative,variant surface glycoprotein, degenerate
Tb927.10.2550	33.8	59.2	41.05	No effects	1.751	1.214	0.693	Tb927.10.2550	malate dehydrogenase-related
Tb927.11.2920	41.7	92.65	64.25	Ti, MMSns, Tm/T_ns	2.222	1.541	0.693	Tb927.11.2920	glycerolphosphate mutase, putative
Tb927.9.17910	16.9	13.05	9.05	No effects	0.772	0.536	0.693	Tb927.9.17910	variant surface glycoprotein (VSG, atypical), putative
Tb927.8.1040	48.6	72.45	50.25	No effects	1.491	1.034	0.694	Tb927.8.1040	hypothetical protein, conserved
Tb927.9.7740	36	53.85	37.35	No effects	1.496	1.038	0.694	Tb927.9.7740	lipid-like atypical dual specificity phosphatase, putative
Tb927.11.17320	23.6	17.3	12	No effects	0.733	0.508	0.694	Tb927.11.17320	variant surface glycoprotein (VSG), putative
Tb927.2.1600	39.8	65.5	45.45	No effects	1.646	1.142	0.694	Tb927.2.1600	hypothetical protein
Tb927.9.5230	38.6	50.8	35.25	No effects	1.316	0.913	0.694	Tb927.9.5230	hypothetical protein, unlikely
Tb927.9.15680	35.1	28.75	19.95	No effects	0.819	0.568	0.694	Tb927.9.15680	expression site-associated gene 6 (ESAG6), fragment,transferrin-binding protein, fragment,transferrin-binding protein (pseudogene), putative
Tb927.11.4090	34	50.15	34.8	No effects	1.475	1.024	0.694	Tb927.11.4090	hypothetical protein
Tb927.9.10100	49.9	97.7	67.8	No effects	1.958	1.359	0.694	Tb927.9.10100	hypothetical protein, conserved
Tb927.10.10430	32.9	80.75	56.05	Ti, MMSns, Tm/T_ns	2.454	1.704	0.694	Tb927.10.10430	hypothetical protein, conserved
Tb927.5.2630	47.4	120	83.3	Ti, MMSns, Tm/T_ns	2.532	1.757	0.694	Tb927.5.2630	hypothetical protein, conserved
Tb927.9.13030	41.9	47.65	33.1	No effects	1.137	0.79	0.695	Tb927.9.13030	QA-SNARE protein putative
Tb927.9.9770	18.4	15.4	10.7	No effects	0.837	0.582	0.695	Tb927.9.9770	hypothetical protein, unlikely
Tb927.11.1350	63.2	80.65	56.05	No effects	1.276	0.887	0.695	Tb927.11.1350	calcium uniporter protein, mitochondrial
Tb927.9.910	8.3	32.8	22.8	Ti, MMSi, Tm/T_ns	3.952	2.747	0.695	Tb927.9.910	hypothetical protein
Tb927.11.4910	65.3	60.05	41.75	No effects	0.92	0.639	0.695	Tb927.11.4910	predicted ankyrin repeat family protein
Tb927.11.9110	48.4	42.35	29.45	No effects	0.875	0.608	0.695	Tb927.11.9110	C-terminal motor kinesin, putative
Tb07.30D13.160	29.2	41.55	28.9	No effects	1.423	0.99	0.696	Tb07.30D13.160	hypothetical protein, conserved (pseudogene)
Tb927.10.15160	82.9	95.45	66.4	No effects	1.151	0.801	0.696	Tb927.10.15160	hypothetical protein, conserved
Tb927.7.1420	45.8	95.15	66.2	Ti, MMSns, Tm/T_ns	2.078	1.445	0.696	Tb927.7.1420	hypothetical protein, conserved
Tb927.11.16200	40.5	63.8	44.4	No effects	1.575	1.096	0.696	Tb927.11.16200	microtubule-associated protein,corset-associated protein 17 (CAP17)
Tb927.7.3250	59	64.3	44.8	No effects	1.09	0.759	0.697	Tb927.7.3250	expression site-associated gene (ESAG) protein, putative,expression site-associated gene 6 (ESAG6) protein, putative
Tb927.9.680	310.1	205.85	143.5	Tns, MMSd,Tm/T_ns	0.664	0.463	0.697	Tb927.9.680	expression site-associated gene (ESAG, pseudogene), putative,expression site-associated gene 9 (ESAG9), pseudogene
Tb927.7.3100	26.2	18	12.55	Tns, MMSd,Tm/T_ns	0.687	0.479	0.697	Tb927.7.3100	hypothetical protein, conserved
Tb927.11.20200	55.9	59.95	41.8	No effects	1.072	0.748	0.697	Tb927.11.20200	variant surface glycoprotein (VSG, pseudogene), putative,variant surface glycoprotein (VSG), frameshifted and degenerate
Tb927.11.15670	14.6	17.35	12.1	No effects	1.188	0.829	0.697	Tb927.11.15670	hypothetical protein
Tb927.1.4380	41.2	49.25	34.35	No effects	1.195	0.834	0.697	Tb927.1.4380	hypothetical protein, conserved
Tb927.10.5680	18.7	70.75	49.35	Ti, MMSi, Tm/T_ns	3.783	2.639	0.698	Tb927.10.5680	procyclin-associated gene 1 (PAG1) protein, putative
Tb927.10.2390	66.9	54.25	37.85	No effects	0.811	0.566	0.698	Tb927.10.2390	protein kinase, putative,casein kinase I, putative
Tb927.9.17850	35	42.35	29.55	No effects	1.21	0.844	0.698	Tb927.9.17850	variant surface glycoprotein (VSG, atypical), putative
Tb927.7.6670	36.7	54.1	37.75	No effects	1.474	1.029	0.698	Tb927.7.6670	hypothetical protein, conserved
Tb927.9.10940	16.1	36.9	25.75	Ti, MMSns, Tm/T_ns	2.292	1.599	0.698	Tb927.9.10940	hypothetical protein, unlikely
Tb927.10.11950	9.8	20.85	14.55	Ti, MMSns, Tm/T_ns	2.128	1.485	0.698	Tb927.10.11950	hypothetical protein, conserved
Tb927.10.13400	39.6	58.25	40.65	No effects	1.471	1.027	0.698	Tb927.10.13400	Phosphatidic acid phostphatase, putative
Tb927.9.17170	60.5	88.55	61.8	No effects	1.464	1.021	0.698	Tb927.9.17170	variant surface glycoprotein (VSG, pseudogene), putative,variant surface glycoprotein (VSG), degenerate and frameshifted
Tb927.1.1260	5	8.45	5.9	No effects	1.69	1.18	0.698	Tb927.1.1260	hypothetical protein, unlikely
Tb927.6.4350	17.2	26.7	18.65	No effects	1.552	1.084	0.699	Tb927.6.4350	ribosomal RNA assembly protein, putative
Tb927.9.6990	48.6	57.4	40.1	No effects	1.181	0.825	0.699	Tb927.9.6990	hypothetical protein, unlikely
Tb927.9.13180	105.9	130.4	91.1	No effects	1.231	0.86	0.699	Tb927.9.13180	hypothetical protein, unlikely
Tb927.5.5420	45.4	50.8	35.5	No effects	1.119	0.782	0.699	Tb927.5.5420	Variant Surface Glycoprotein, putative
Tb927.4.4100	12.8	13.95	9.75	No effects	1.09	0.762	0.699	Tb927.4.4100	hypothetical protein, conserved
Tb927.5.5430	25	36.05	25.2	No effects	1.442	1.008	0.699	Tb927.5.5430	Variant Surface Glycoprotein, putative
Tb927.5.2070	24.8	33.9	23.7	No effects	1.367	0.956	0.699	Tb927.5.2070	hypothetical protein, conserved
Tb927.10.2590	31.9	32.75	22.9	No effects	1.027	0.718	0.699	Tb927.10.2590	hypothetical protein, conserved
Tb927.10.10380	55.9	131.35	91.85	Ti, MMSns, Tm/T_ns	2.35	1.643	0.699	Tb927.10.10380	ATP-dependent DEAD/H RNA helicase, putative
Tb927.6.1060	46.4	42.75	29.9	No effects	0.921	0.644	0.699	Tb927.6.1060	cysteine peptidase precursor,cysteine peptidase, Clan CA, family C1, Cathepsin L-like (CP)
Tb927.11.8930	17.9	11	7.7	Tns, MMSd,Tm/T_ns	0.615	0.43	0.7	Tb927.11.8930	hypothetical protein, conserved
Tb927.2.6435	19.2	13.5	9.45	Tns, MMSd,Tm/T_ns	0.703	0.492	0.7	Tb927.2.6435	variant surface glycoprotein (VSG, pseudogene), putative,variant surface glycoprotein, degenerate
Tb927.7.4720	6.5	4	2.8	Tns, MMSd,Tm/T_ns	0.615	0.431	0.7	Tb927.7.4720	hypothetical protein
Tb927.10.12850	13.7	16	11.2	No effects	1.168	0.818	0.7	Tb927.10.12850	ttaggg binding factor
Tb927.10.9420	19.7	29.55	20.7	No effects	1.5	1.051	0.701	Tb927.10.9420	ATP-dependent chaperone, putative,mitochondrial chaperone BCS1, putative
Tb927.10.14090	23.4	44.25	31	No effects	1.891	1.325	0.701	Tb927.10.14090	transporter, putative
Tb927.4.4280	37.4	50.6	35.45	No effects	1.353	0.948	0.701	Tb927.4.4280	hypothetical protein, conserved
Tb927.7.4530	36.6	59.8	41.9	No effects	1.634	1.145	0.701	Tb927.7.4530	hypothetical protein, conserved
Tb927.11.850	14.9	54.85	38.45	Ti, MMSi, Tm/T_ns	3.681	2.581	0.701	Tb927.11.850	protein kinase, putative
Tb927.7.5920	27.2	19.4	13.6	No effects	0.713	0.5	0.701	Tb927.7.5920	mercaptopyruvate sulfurtransferase, putative (MST)
Tb927.10.5540	55.4	60.55	42.45	No effects	1.093	0.766	0.701	Tb927.10.5540	hypothetical protein, conserved
Tb927.8.4650	17.7	35.3	24.75	No effects	1.994	1.398	0.701	Tb927.8.4650	hypothetical protein, conserved
Tb927.11.13130	40.6	53.55	37.55	No effects	1.319	0.925	0.701	Tb927.11.13130	membrane-bound acid phosphatase 1 precursor (MBAP1)
Tb927.9.1640	33.3	30.3	21.25	No effects	0.91	0.638	0.701	Tb927.9.1640	hypothetical protein, conserved
Tb927.5.1970	35.3	32.5	22.8	No effects	0.921	0.646	0.702	Tb927.5.1970	hypothetical protein
Tb927.11.13280	15.5	35.7	25.05	Ti, MMSns, Tm/T_ns	2.303	1.616	0.702	Tb927.11.13280	mitochondrial RNA binding protein 2 (GBP25)
Tb927.4.4650	17.7	32.35	22.7	No effects	1.828	1.282	0.702	Tb927.4.4650	diphthine synthase, putative
Tb927.4.4320	28.7	28.5	20	No effects	0.993	0.697	0.702	Tb927.4.4320	divalent cation tolerance protein, putative
Tb927.9.16710	25.5	122.55	86	Ti, MMSi, Tm/T_ns	4.806	3.373	0.702	Tb927.9.16710	variant surface glycoprotein (VSG, pseudogene), putative,variant surface glycoprotein (VSG), degenerate and frameshifted fragment
Tb927.3.3790	60.3	36.55	25.65	Tns, MMSd,Tm/T_ns	0.606	0.425	0.702	Tb927.3.3790	hypothetical protein, conserved
Tb927.8.6430	23.6	27	18.95	No effects	1.144	0.803	0.702	Tb927.8.6430	hypothetical protein, conserved
Tb927.9.2010	73.6	90.8	63.75	No effects	1.234	0.866	0.702	Tb927.9.2010	kynureninase, putative
Tb927.11.18360	72.6	48.2	33.85	Tns, MMSd,Tm/T_ns	0.664	0.466	0.702	Tb927.11.18360	variant surface glycoprotein (VSG), putative
Tb927.7.4620	37.5	56.1	39.4	No effects	1.496	1.051	0.702	Tb927.7.4620	hypothetical protein, conserved
Tb927.5.4130	39.7	64.85	45.55	No effects	1.634	1.147	0.702	Tb927.5.4130	hypothetical protein, conserved
Tb927.4.1770	27.2	13.45	9.45	Td, MMSd, Tm/T_ns	0.494	0.347	0.703	Tb927.4.1770	hypothetical protein, conserved
Tb927.10.13450	52.8	43.55	30.6	No effects	0.825	0.58	0.703	Tb927.10.13450	hypothetical protein, conserved,hypothetical protein
Tb927.10.13250	38	41.2	28.95	No effects	1.084	0.762	0.703	Tb927.10.13250	hypothetical protein, conserved
Tb927.9.14560	7.9	7.4	5.2	No effects	0.937	0.658	0.703	Tb927.9.14560	hypothetical protein, unlikely
Tb927.2.3400	37.5	28.6	20.1	No effects	0.763	0.536	0.703	Tb927.2.3400	hypothetical protein, conserved
Tb927.10.5490	42.8	111.9	78.65	Ti, MMSns, Tm/T_ns	2.614	1.838	0.703	Tb927.10.5490	predicted HORMA domain protein
Tb927.1.1150	34.6	38.2	26.85	No effects	1.104	0.776	0.703	Tb927.1.1150	zeta tubulin
Tb927.1.390	414	636.3	447.25	No effects	1.537	1.08	0.703	Tb927.1.390	hypothetical protein, unlikely
Tb927.11.7170	23.1	6.9	4.85	Td, MMSd, Tm/T_ns	0.299	0.21	0.703	Tb927.11.7170	seryl-tRNA synthetase
Tb927.10.2330	73.8	70.9	49.85	No effects	0.961	0.675	0.703	Tb927.10.2330	hypothetical protein, conserved
Tb927.9.2710	2.1	9.6	6.75	Ti, MMSi, Tm/T_ns	4.571	3.214	0.703	Tb927.9.2710	hypothetical protein, unlikely
Tb927.10.3590	41.6	68.1	47.9	No effects	1.637	1.151	0.703	Tb927.10.3590	hypothetical protein, conserved
Tb927.5.5200	37.6	20.4	14.35	Tns, MMSd,Tm/T_ns	0.543	0.382	0.703	Tb927.5.5200	variant surface glycoprotein (VSG, pseudogene), putative,variant surface glycoprotein, degenerate
Tb927.11.3750	47.9	81.1	57.05	No effects	1.693	1.191	0.703	Tb927.11.3750	NADH-cytochrome b5 reductase, putative (B5R)
Tb927.9.17640	100.1	286.7	201.7	Ti, MMSi, Tm/T_ns	2.864	2.015	0.704	Tb927.9.17640	hypothetical protein, conserved
Tb927.9.7540	69.6	86.35	60.75	No effects	1.241	0.873	0.704	Tb927.9.7540	calpain-like cysteine peptidase, putative,cysteine peptidase, Clan CA, family C2, putative
Tb927.7.3710	47.9	28.7	20.2	Tns, MMSd,Tm/T_ns	0.599	0.422	0.704	Tb927.7.3710	hypothetical protein, conserved
Tb927.7.3920	37.7	36.3	25.55	No effects	0.963	0.678	0.704	Tb927.7.3920	hypothetical protein, conserved
Tb927.11.12270	25.9	47.8	33.65	No effects	1.846	1.299	0.704	Tb927.11.12270	drug resistence protein, putative
Tb927.9.2730	59.4	50.85	35.8	No effects	0.856	0.603	0.704	Tb927.9.2730	hypothetical protein, conserved
Tb927.9.1270	76.8	109.55	77.15	No effects	1.426	1.005	0.704	Tb927.9.1270	hypothetical protein, unlikely
Tb927.8.6020	25	36.35	25.6	No effects	1.454	1.024	0.704	Tb927.8.6020	hypothetical protein, conserved
Tb927.11.15120	29.9	18.6	13.1	Tns, MMSd,Tm/T_ns	0.622	0.438	0.704	Tb927.11.15120	hypothetical protein, conserved
Tb927.6.660	40.9	44.15	31.1	No effects	1.079	0.76	0.704	Tb927.6.660	hypothetical protein, conserved
Tb927.6.1030	31.3	39.25	27.65	No effects	1.254	0.883	0.704	Tb927.6.1030	cysteine peptidase precursor,cysteine peptidase, Clan CA, family C1, Cathepsin L-like (CP)
Tb927.3.5090	41.1	86.05	60.65	Ti, MMSns, Tm/T_ns	2.094	1.476	0.705	Tb927.3.5090	tryparedoxin, putative
Tb927.8.5980	49.9	62	43.7	No effects	1.242	0.876	0.705	Tb927.8.5980	TFIIH basal transcription factor complex helicase subunit, putative,DNA excision repair protein, Transcription factor II H complex, XPD subunit, putative
Tb927.11.5630	46.2	33.55	23.65	No effects	0.726	0.512	0.705	Tb927.11.5630	hypothetical protein, conserved
Tb927.8.4690	40	13.9	9.8	Td, MMSd, Tm/T_ns	0.348	0.245	0.705	Tb927.8.4690	hypothetical protein, conserved
Tb927.10.1780	77.3	120.2	84.75	No effects	1.555	1.096	0.705	Tb927.10.1780	hypothetical protein
Tb927.2.2720	29.6	35.1	24.75	No effects	1.186	0.836	0.705	Tb927.2.2720	protein kinase, putative
Tb927.1.3880	23.8	36.15	25.5	No effects	1.519	1.071	0.705	Tb927.1.3880	hypothetical protein, conserved
Tb11.02.5440	52.4	69.6	49.1	No effects	1.328	0.937	0.705	Tb11.02.5440	hypothetical protein, conserved
Tb927.11.6710	10	73.45	51.85	Ti, MMSi, Tm/T_ns	7.345	5.185	0.706	Tb927.11.6710	predicted tetratricopeptide repeat (TPR) protein
Tb927.2.3320	35.4	37.25	26.3	No effects	1.052	0.743	0.706	Tb927.2.3320	65 kDa invariant surface glycoprotein
Tb927.9.3860	47.4	115.2	81.35	Ti, MMSns, Tm/T_ns	2.43	1.716	0.706	Tb927.9.3860	hypothetical protein, conserved
Tb927.2.2380	30.4	67.05	47.35	Ti, MMSns, Tm/T_ns	2.206	1.558	0.706	Tb927.2.2380	hypothetical protein, conserved
Tb927.10.11380	19.3	27.4	19.35	No effects	1.42	1.003	0.706	Tb927.10.11380	hypothetical protein, conserved
Tb927.10.11910	60.5	52.95	37.4	No effects	0.875	0.618	0.706	Tb927.10.11910	hypothetical protein, conserved
Tb927.10.13980	38.4	72.55	51.25	No effects	1.889	1.335	0.706	Tb927.10.13980	hypothetical protein, conserved
Tb927.9.13490	53.1	82.3	58.15	No effects	1.55	1.095	0.707	Tb927.9.13490	aminopeptidase P, putative,metallo-peptidase, Clan MG, Family M24
Tb927.4.5080	57	114.95	81.25	Ti, MMSns, Tm/T_ns	2.017	1.425	0.707	Tb927.4.5080	hypothetical protein, conserved
Tb927.5.3670	30.4	34.8	24.6	No effects	1.145	0.809	0.707	Tb927.5.3670	DNA repair protein, putative
Tb927.5.2640	58.7	65.2	46.1	No effects	1.111	0.785	0.707	Tb927.5.2640	hypothetical protein, conserved
Tb927.2.3460	52.8	87.75	62.05	No effects	1.662	1.175	0.707	Tb927.2.3460	D-alanyl-glycyl endopeptidase-like protein,cysteine peptidase, Clan CA, family C51, putative
Tb927.2.1050	83.7	86.95	61.5	No effects	1.039	0.735	0.707	Tb927.2.1050	retrotransposon hot spot protein (RHS, pseudogene), putative,retrotransposon hot spot protein 1 (RHS1), interrupted
Tb927.9.100	34.7	36.9	26.1	No effects	1.063	0.752	0.707	Tb927.9.100	variant surface glycoprotein (VSG, pseudogene), putative
Tb927.1.4690	72.2	79.5	56.25	No effects	1.101	0.779	0.708	Tb927.1.4690	arginine N-methyltransferase (PRMT1)
Tb927.9.550	2.7	48.05	34	Ti, MMSi, Tm/T_ns	17.796	12.593	0.708	Tb927.9.550	variant surface glycoprotein (VSG, pseudogene), putative
Tb927.11.12400	20.1	29.6	20.95	No effects	1.473	1.042	0.708	Tb927.11.12400	hypothetical protein, conserved
Tb927.1.3050	54.7	129.45	91.65	Ti, MMSns, Tm/T_ns	2.367	1.676	0.708	Tb927.1.3050	hypothetical protein, conserved
Tb927.7.160	41.1	25.7	18.2	Tns, MMSd,Tm/T_ns	0.625	0.443	0.708	Tb927.7.160	expression site-associated gene (ESAG, pseudogene), putative,expression site-associated gene 2 (ESAG2), degenerate
Tb927.3.4710	39.8	67.7	47.95	No effects	1.701	1.205	0.708	Tb927.3.4710	hypothetical protein, conserved
Tb927.11.16570	73.9	103.2	73.1	No effects	1.396	0.989	0.708	Tb927.11.16570	ATP-dependent DEAD/H RNA helicase, putative
Tb927.8.6100	44.3	38.95	27.6	No effects	0.879	0.623	0.709	Tb927.8.6100	hypothetical protein, conserved
Tb927.10.4020	98.9	120.65	85.5	No effects	1.22	0.865	0.709	Tb927.10.4020	hypothetical protein, conserved
Tb927.9.3360	61.7	85.5	60.6	No effects	1.386	0.982	0.709	Tb927.9.3360	N-acetyltransferase, putative
Tb927.10.2930	25.5	40.7	28.85	No effects	1.596	1.131	0.709	Tb927.10.2930	hypothetical protein, conserved
Tb927.8.5450	32.4	51.75	36.7	No effects	1.597	1.133	0.709	Tb927.8.5450	amino acid permease, putative (AAT6)
Tb927.5.510	21.9	39.55	28.05	No effects	1.806	1.281	0.709	Tb927.5.510	hypothetical protein, conserved
Tb927.8.2370	47.3	73.6	52.2	No effects	1.556	1.104	0.709	Tb927.8.2370	dicer-like protein (DclI)
Tb927.7.190	38.7	41.8	29.65	No effects	1.08	0.766	0.709	Tb927.7.190	thimet oligopeptidase A, putative,metallo- peptidase, Clan MA(E) Family M3, putative (OPA)
Tb927.11.5200	11	32.35	22.95	Ti, MMSi, Tm/T_ns	2.941	2.086	0.709	Tb927.11.5200	hypothetical protein, conserved
Tb927.3.4130	145.5	165.55	117.45	No effects	1.138	0.807	0.709	Tb927.3.4130	hypothetical protein, conserved
Tb927.11.2740	39.6	79	56.05	No effects	1.995	1.415	0.709	Tb927.11.2740	hypothetical protein, conserved
Tb927.9.5390	105.8	110.85	78.65	No effects	1.048	0.743	0.71	Tb927.9.5390	hypothetical protein, conserved
Tb927.10.9480	33.2	55.95	39.7	No effects	1.685	1.196	0.71	Tb927.10.9480	expression site-associated gene (ESAG) protein, putative,expression site-associated gene 3 (ESAG3) protein, putative
Tb927.10.15000	53.3	69.6	49.4	No effects	1.306	0.927	0.71	Tb927.10.15000	hypothetical protein, conserved
Tb927.11.2690	32.3	42.4	30.1	No effects	1.313	0.932	0.71	Tb927.11.2690	succinyl-coA:3-ketoacid-coenzyme A transferase, mitochondrial precursor, putative
Tb927.5.3950	37	66.55	47.25	No effects	1.799	1.277	0.71	Tb927.5.3950	hypothetical protein, conserved
Tb927.6.4680	13.9	10	7.1	No effects	0.719	0.511	0.71	Tb927.6.4680	hypothetical protein, conserved
Tb927.11.140	43.8	53.15	37.75	No effects	1.213	0.862	0.71	Tb927.11.140	expression site-associated gene 4 (ESAG4) protein, putative,receptor-type adenylate cyclase
Tb927.5.160	203.8	441.65	313.75	Ti, MMSns, Tm/T_ns	2.167	1.539	0.71	Tb927.5.160	retrotransposon hot spot protein (RHS, pseudogene), putative,retrotransposon hot spot protein (RHS), degenerate
Tb927.9.5950	56.8	112.75	80.1	No effects	1.985	1.41	0.71	Tb927.9.5950	hypothetical protein, unlikely
Tb927.3.3480	23.1	30.05	21.35	No effects	1.301	0.924	0.71	Tb927.3.3480	U2 small nuclear ribonucleoprotein B, putative (RBP36 U2SNRNPB)
Tb927.9.6510	94.1	128.7	91.45	No effects	1.368	0.972	0.711	Tb927.9.6510	hypothetical protein, conserved
Tb927.11.1230	28.3	30.75	21.85	No effects	1.087	0.772	0.711	Tb927.11.1230	hypothetical protein, conserved
Tb927.8.1880	149.3	176.15	125.2	No effects	1.18	0.839	0.711	Tb927.8.1880	hypothetical protein, conserved
Tb927.9.2450	90.9	81.25	57.75	No effects	0.894	0.635	0.711	Tb927.9.2450	electon transport protein SCO1/SCO2, putative
Tb927.7.6410	28.1	52.9	37.6	No effects	1.883	1.338	0.711	Tb927.7.6410	hypothetical protein, conserved
Tb927.10.7920	30.5	37	26.3	No effects	1.213	0.862	0.711	Tb927.10.7920	hypothetical protein, conserved
Tb927.9.1990	15	51.9	36.9	Ti, MMSi, Tm/T_ns	3.46	2.46	0.711	Tb927.9.1990	hypothetical protein, unlikely
Tb927.11.7212	14.5	19.55	13.9	No effects	1.348	0.959	0.711	Tb927.11.7212	hypothetical protein, conserved
Tb927.11.10880	40.3	46.2	32.85	No effects	1.146	0.815	0.711	Tb927.11.10880	hypothetical protein, conserved
Tb927.1.2850	36.3	25.45	18.1	Tns, MMSd,Tm/T_ns	0.701	0.499	0.711	Tb927.1.2850	pteridine transporter, putative
Tb927.10.14080	67.4	49	34.85	No effects	0.727	0.517	0.711	Tb927.10.14080	RNA-binding protein, putative,RBP27
Tb927.10.5880	32.7	40.35	28.7	No effects	1.234	0.878	0.711	Tb927.10.5880	Proteophosphoglycan, putative
Tb927.5.3300	14.2	44.2	31.45	Ti, MMSi, Tm/T_ns	3.113	2.215	0.712	Tb927.5.3300	hypothetical protein, conserved
Tb927.8.1650	21.4	37.1	26.4	No effects	1.734	1.234	0.712	Tb927.8.1650	protein associated with differentiation 4, putative
Tb927.11.7320	27.3	24.8	17.65	No effects	0.908	0.647	0.712	Tb927.11.7320	dual specificity phopshatase, putative
Tb927.11.8420	3.7	39.9	28.4	Ti, MMSi, Tm/T_ns	10.784	7.676	0.712	Tb927.11.8420	hypothetical protein, conserved
Tb927.9.16590	20.6	19.95	14.2	No effects	0.968	0.689	0.712	Tb927.9.16590	variant surface glycoprotein (VSG, pseudogene), putative,variant surface glycoprotein (VSG), point mutation
Tb927.10.4790	82.9	227.35	161.85	Ti, MMSns, Tm/T_ns	2.742	1.952	0.712	Tb927.10.4790	hypothetical protein, conserved
Tb927.11.7470	27.9	16.15	11.5	Tns, MMSd,Tm/T_ns	0.579	0.412	0.712	Tb927.11.7470	hypothetical protein, conserved
Tb927.9.3620	55.3	85.45	60.85	No effects	1.545	1.1	0.712	Tb927.9.3620	hypothetical protein, conserved
Tb927.1.2080	49	59.1	42.1	No effects	1.206	0.859	0.712	Tb927.1.2080	hypothetical protein, unlikely
Tb927.3.3230	53.2	68	48.45	No effects	1.278	0.911	0.713	Tb927.3.3230	hypothetical protein, conserved
Tb927.9.9000	103	112.15	79.95	No effects	1.089	0.776	0.713	Tb927.9.9000	isopentenyl-diphosphate delta-isomerase (type II), putative
Tb927.7.7510	51.3	67.05	47.8	No effects	1.307	0.932	0.713	Tb927.7.7510	hypothetical protein
Tb927.11.2240	22.6	29.8	21.25	No effects	1.319	0.94	0.713	Tb927.11.2240	hypothetical protein, conserved
Tb927.10.6980	58.3	125.75	89.7	Ti, MMSns, Tm/T_ns	2.157	1.539	0.713	Tb927.10.6980	caltractin, putative
Tb927.9.13120	55.4	92.1	65.7	No effects	1.662	1.186	0.713	Tb927.9.13120	hypothetical protein, conserved
Tb927.7.890	10.6	42.4	30.25	Ti, MMSi, Tm/T_ns	4	2.854	0.713	Tb927.7.890	electron transfer protein, putative
Tb927.6.2400	29.2	37	26.4	No effects	1.267	0.904	0.714	Tb927.6.2400	hypothetical protein, conserved
Tb927.10.14260	40.2	30.2	21.55	No effects	0.751	0.536	0.714	Tb927.10.14260	adaptin complex 4 subunit, putative,clathrin assembly sigma-adaptin protein complex 4, putative
Tb927.9.8330	55.6	64.8	46.25	No effects	1.165	0.832	0.714	Tb927.9.8330	hypothetical protein
Tb927.7.1280	46	49.8	35.55	No effects	1.083	0.773	0.714	Tb927.7.1280	hypothetical protein, conserved
Tb927.9.4760	25.5	40.55	28.95	No effects	1.59	1.135	0.714	Tb927.9.4760	hypothetical protein, conserved
Tb927.4.3760	41.8	108.55	77.5	Ti, MMSns, Tm/T_ns	2.597	1.854	0.714	Tb927.4.3760	hypothetical protein
Tb927.9.7800	90.2	123.25	88	No effects	1.366	0.976	0.714	Tb927.9.7800	hypothetical protein, conserved
Tb927.9.3270	25.9	18.55	13.25	No effects	0.716	0.512	0.714	Tb927.9.3270	hypothetical protein, unlikely
Tb927.11.4300	10.1	4.2	3	Td, MMSd, Tm/T_ns	0.416	0.297	0.714	Tb927.11.4300	60S ribosomal protein L18, putative (RPL18)
Tb927.10.8860	59.9	111.35	79.55	No effects	1.859	1.328	0.714	Tb927.10.8860	hypothetical protein, conserved
Tb927.1.4920	129.6	154	110.05	No effects	1.188	0.849	0.715	Tb927.1.4920	hypothetical protein
Tb927.5.3080	20.6	45.8	32.75	Ti, MMSns, Tm/T_ns	2.223	1.59	0.715	Tb927.5.3080	hypothetical protein, conserved
Tb927.8.910	42.5	57.4	41.05	No effects	1.351	0.966	0.715	Tb927.8.910	hypothetical protein, conserved
Tb927.10.9490	40.9	65.85	47.1	No effects	1.61	1.152	0.715	Tb927.10.9490	expression site-associated gene 3 (ESAG3)-like protein
Tb927.5.5150	64	95.95	68.65	No effects	1.499	1.073	0.715	Tb927.5.5150	variant surface glycoprotein (VSG, pseudogene), putative,variant surface glycoprotein, degenerate
Tb927.8.3000	29.6	39.2	28.05	No effects	1.324	0.948	0.716	Tb927.8.3000	hypothetical protein, conserved
Tb927.11.12160	13.9	5.1	3.65	Td, MMSd, Tm/T_ns	0.367	0.263	0.716	Tb927.11.12160	hypothetical protein, conserved
Tb927.1.2890	13.8	20.4	14.6	No effects	1.478	1.058	0.716	Tb927.1.2890	hypothetical protein, unlikely
Tb927.9.1980	36.8	101	72.3	Ti, MMSns, Tm/T_ns	2.745	1.965	0.716	Tb927.9.1980	hypothetical protein, conserved
Tb927.4.3250	10.7	16.9	12.1	No effects	1.579	1.131	0.716	Tb927.4.3250	hypothetical protein, conserved,ESAG11-related protein, putative
Tb927.11.17930	5.8	4.05	2.9	No effects	0.698	0.5	0.716	Tb927.11.17930	variant surface glycoprotein (VSG), degenerate and frameshifted
Tb927.11.11020	48	91.95	65.85	No effects	1.916	1.372	0.716	Tb927.11.11020	hypothetical protein, conserved
Tb927.9.7100	51.8	52.15	37.35	No effects	1.007	0.721	0.716	Tb927.9.7100	hypothetical protein, conserved
Tb927.7.7450	11.2	7.4	5.3	Tns, MMSd,Tm/T_ns	0.661	0.473	0.716	Tb927.7.7450	GTP-binding protein, putative
Tb927.7.4610	24.2	31.55	22.6	No effects	1.304	0.934	0.716	Tb927.7.4610	hypothetical protein, conserved
Tb927.2.2510	44.1	64	45.85	No effects	1.451	1.04	0.716	Tb927.2.2510	voltage-dependent anion-selective channel
Tb927.4.5390	31.7	60.35	43.25	No effects	1.904	1.364	0.717	Tb927.4.5390	serine/threonine-protein kinase NrkA,nek1/NIMA-related kinase A (NrkA)
Tb927.11.10510	46.2	68.65	49.2	No effects	1.486	1.065	0.717	Tb927.11.10510	ubiquinone biosynthesis methyltransferase, putative
Tb927.11.19750	29.4	26.65	19.1	No effects	0.906	0.65	0.717	Tb927.11.19750	variant surface glycoprotein (VSG, pseudogene), putative,variant surface glycoprotein (VSG), point mutation
Tb927.10.10690	66.6	52.45	37.6	No effects	0.788	0.565	0.717	Tb927.10.10690	hypothetical protein, conserved
Tb927.8.7450	14.8	32.35	23.2	Ti, MMSns, Tm/T_ns	2.186	1.568	0.717	Tb927.8.7450	myosin heavy chain kinase A, putative
Tb927.9.9690	117.9	173.05	124.15	No effects	1.468	1.053	0.717	Tb927.9.9690	hypothetical protein, conserved
Tb927.4.1380	61	118.05	84.7	No effects	1.935	1.389	0.717	Tb927.4.1380	hypothetical protein, conserved
Tb927.10.11030	39.7	35.05	25.15	No effects	0.883	0.634	0.718	Tb927.10.11030	hypothetical protein, conserved
Tb927.10.8180	25.6	32.75	23.5	No effects	1.279	0.918	0.718	Tb927.10.8180	hypothetical protein, conserved
Tb927.8.930	36.2	28.7	20.6	No effects	0.793	0.569	0.718	Tb927.8.930	hypothetical protein
Tb927.9.10870	84.1	132.1	94.85	No effects	1.571	1.128	0.718	Tb927.9.10870	hypothetical protein, conserved
Tb927.3.4990	36.5	51.25	36.8	No effects	1.404	1.008	0.718	Tb927.3.4990	oxidoreductase, putative
Tb927.11.17090	36	47.2	33.9	No effects	1.311	0.942	0.718	Tb927.11.17090	variant surface glycoprotein (VSG), putative
Tb927.10.700	35.5	30.7	22.05	No effects	0.865	0.621	0.718	Tb927.10.700	hypothetical protein, conserved
Tb927.10.6870	20.1	48.65	34.95	Ti, MMSns, Tm/T_ns	2.42	1.739	0.718	Tb927.10.6870	short-chain dehydrogenase, putative
Tb927.11.12660	31.9	35.7	25.65	No effects	1.119	0.804	0.718	Tb927.11.12660	hypothetical protein, conserved
Tb927.8.5420	11.3	32.15	23.1	Ti, MMSi, Tm/T_ns	2.845	2.044	0.719	Tb927.8.5420	hypothetical protein, conserved
Tb927.2.2270	34.3	44.6	32.05	No effects	1.3	0.934	0.719	Tb927.2.2270	hypothetical protein, conserved
Tb927.11.12640	26.2	37.85	27.2	No effects	1.445	1.038	0.719	Tb927.11.12640	hypothetical protein, conserved
Tb927.7.6520	63.3	70.4	50.6	No effects	1.112	0.799	0.719	Tb927.7.6520	variant surface glycoprotein (VSG, pseudogene), putative,variant surface glycoprotein, frameshift
Tb927.9.6600	15	28.8	20.7	No effects	1.92	1.38	0.719	Tb927.9.6600	hypothetical protein, unlikely
Tb927.8.6990	23.4	38.05	27.35	No effects	1.626	1.169	0.719	Tb927.8.6990	hypothetical protein, conserved
Tb927.3.2040	38.3	47.5	34.15	No effects	1.24	0.892	0.719	Tb927.3.2040	kinesin, putative
Tb927.10.2430	25.6	38.8	27.9	No effects	1.516	1.09	0.719	Tb927.10.2430	receptor-type adenylate cyclase GRESAG 4, putative
Tb927.6.2090	37.3	37.6	27.05	No effects	1.008	0.725	0.719	Tb927.6.2090	hypothetical protein, conserved
Tb927.10.9570	71.5	32.8	23.6	Td, MMSd, Tm/T_ns	0.459	0.33	0.72	Tb927.10.9570	paraflagellar rod component, putative (PFC14)
Tb927.7.5110	26.5	40.65	29.25	No effects	1.534	1.104	0.72	Tb927.7.5110	hypothetical protein, conserved
Tb927.11.2560	22.7	7.85	5.65	Td, MMSd, Tm/T_ns	0.346	0.249	0.72	Tb927.11.2560	hypothetical protein, conserved
Tb927.4.2430	40.1	56.4	40.6	No effects	1.406	1.012	0.72	Tb927.4.2430	hypothetical protein, conserved
Tb927.11.20020	13.3	20.35	14.65	No effects	1.53	1.102	0.72	Tb927.11.20020	variant surface glycoprotein (VSG), frameshifted and point mutation
Tb927.9.2770	4.8	20	14.4	Ti, MMSi, Tm/T_ns	4.167	3	0.72	Tb927.9.2770	hypothetical protein, unlikely
Tb927.6.1840	27.7	44.85	32.3	No effects	1.619	1.166	0.72	Tb927.6.1840	hypothetical protein, conserved
Tb927.11.20370	41.7	76.15	54.85	No effects	1.826	1.315	0.72	Tb927.11.20370	variant surface glycoprotein (VSG, pseudogene), putative
Tb927.10.2810	13.1	30.25	21.8	Ti, MMSns, Tm/T_ns	2.309	1.664	0.721	Tb927.10.2810	hypothetical protein, conserved
Tb927.9.12110	38.3	19.7	14.2	Tns, MMSd,Tm/T_ns	0.514	0.371	0.721	Tb927.9.12110	6-phosphogluconate dehydrogenase, decarboxylating (gnD)
Tb927.7.4430	44	71.5	51.55	No effects	1.625	1.172	0.721	Tb927.7.4430	hypothetical protein, conserved
Tb927.11.12720	14.2	12.2	8.8	No effects	0.859	0.62	0.721	Tb927.11.12720	hypothetical protein, conserved
Tb927.7.980	44.8	67.65	48.8	No effects	1.51	1.089	0.721	Tb927.7.980	hypothetical protein, conserved
Tb927.11.320	32.1	30.15	21.75	No effects	0.939	0.678	0.721	Tb927.11.320	unspecified product
Tb927.8.4960	30.1	57.45	41.45	No effects	1.909	1.377	0.721	Tb927.8.4960	hypothetical protein, conserved
Tb927.11.8980	36.5	33.05	23.85	No effects	0.905	0.653	0.722	Tb927.11.8980	elongation factor G2-like protein
Tb927.11.11620	77.2	119.4	86.2	No effects	1.547	1.117	0.722	Tb927.11.11620	hypothetical protein, conserved
Tb927.7.340	48.7	64.75	46.75	No effects	1.33	0.96	0.722	Tb927.7.340	hypothetical protein, conserved
Tb927.9.1660	72.1	139.6	100.8	No effects	1.936	1.398	0.722	Tb927.9.1660	hypothetical protein, conserved
Tb927.8.2500	56.9	111.9	80.8	No effects	1.967	1.42	0.722	Tb927.8.2500	ribosomal RNA methyltransferase, putative
Tb927.11.5810	24.7	21.6	15.6	No effects	0.874	0.632	0.722	Tb927.11.5810	hypothetical protein, conserved
Tb927.9.11660	106.6	83.2	60.1	No effects	0.78	0.564	0.722	Tb927.9.11660	hypothetical protein, conserved
Tb927.8.3240	20.8	52.95	38.25	Ti, MMSns, Tm/T_ns	2.546	1.839	0.722	Tb927.8.3240	lathosterol oxidase, putative
Tb927.9.5330	33.4	82.35	59.5	Ti, MMSns, Tm/T_ns	2.466	1.781	0.723	Tb927.9.5330	hypothetical protein, conserved
Tb927.7.540	72.4	100.85	72.9	No effects	1.393	1.007	0.723	Tb927.7.540	chaperone protein DNAj, putative
Tb927.2.3330	32.2	23.1	16.7	No effects	0.717	0.519	0.723	Tb927.2.3330	hypothetical protein
Tb927.9.18040	60.4	70.75	51.15	No effects	1.171	0.847	0.723	Tb927.9.18040	variant surface glycoprotein (VSG, pseudogene), putative,variant surface glycoprotein (VSG), degenerate and frameshifted
Tb927.10.11810	33.5	31.95	23.1	No effects	0.954	0.69	0.723	Tb927.10.11810	hypothetical protein, conserved
Tb927.9.9320	54.8	63.2	45.7	No effects	1.153	0.834	0.723	Tb927.9.9320	protein kinase, putative
Tb927.2.1060	44.6	98.15	71	Ti, MMSns, Tm/T_ns	2.201	1.592	0.723	Tb927.2.1060	retrotransposon hot spot protein (RHS, pseudogene), putative,retrotransposon hot spot protein 1 (RHS1), interrupted
Tb927.7.1470	19.3	4.7	3.4	Td, MMSd, Tm/T_ns	0.244	0.176	0.723	Tb927.7.1470	ATPase subunit 9, putative
Tb927.8.1720	31.2	41.1	29.75	No effects	1.317	0.954	0.724	Tb927.8.1720	phosphatidylglycerophosphate synthase, putative
Tb927.9.4800	28.9	83.3	60.3	Ti, MMSi, Tm/T_ns	2.882	2.087	0.724	Tb927.9.4800	hypothetical protein, unlikely
Tb927.10.11880	69.2	90.2	65.3	No effects	1.303	0.944	0.724	Tb927.10.11880	hypothetical protein, conserved
Tb927.10.4970	48.1	56.15	40.65	No effects	1.167	0.845	0.724	Tb927.10.4970	hypothetical protein, conserved
Tb927.1.3610	6.6	19.2	13.9	Ti, MMSi, Tm/T_ns	2.909	2.106	0.724	Tb927.1.3610	hypothetical protein
Tb927.5.470	41.4	74	53.6	No effects	1.787	1.295	0.724	Tb927.5.470	monocarboxylate transporter-like protein
Tb927.4.4880	24.4	32.65	23.65	No effects	1.338	0.969	0.724	Tb927.4.4880	hypothetical protein, conserved
Tb927.3.370	29.6	18.35	13.3	Tns, MMSd,Tm/T_ns	0.62	0.449	0.725	Tb927.3.370	variant surface glycoprotein (VSG, atypical), putative
Tb927.9.1140	61.4	76	55.1	No effects	1.238	0.897	0.725	Tb927.9.1140	variant surface glycoprotein (VSG, pseudogene), putative,variant surface glycoprotein (VSG), frameshifted and point mutation
Tb927.11.20270	94	73.3	53.15	No effects	0.78	0.565	0.725	Tb927.11.20270	variant surface glycoprotein (VSG, pseudogene), putative,variant surface glycoprotein (VSG), degenerate and frameshifted
Tb927.9.17940	65.7	51.85	37.6	No effects	0.789	0.572	0.725	Tb927.9.17940	hypothetical protein
Tb927.5.4530	31.8	51.7	37.5	No effects	1.626	1.179	0.725	Tb927.5.4530	fatty acid elongase, putative
Tb927.4.4910	35.6	51.35	37.25	No effects	1.442	1.046	0.725	Tb927.4.4910	3,2-trans-enoyl-CoA isomerase, mitochondrial precursor, putative
Tb927.11.1480	52	79.6	57.75	No effects	1.531	1.111	0.726	Tb927.11.1480	receptor-type adenylate cyclase GRESAG 4, putative
Tb927.4.1820	29.2	46.65	33.85	No effects	1.598	1.159	0.726	Tb927.4.1820	selenocysteine-tRNA-specific elongation factor, putative
Tb927.10.14100	12.3	17.35	12.6	No effects	1.411	1.024	0.726	Tb927.10.14100	hypothetical protein, conserved
Tb927.11.16010	42.5	46.95	34.1	No effects	1.105	0.802	0.726	Tb927.11.16010	hypothetical protein, conserved
Tb927.11.20070	87.8	192.9	140.15	Ti, MMSns, Tm/T_ns	2.197	1.596	0.727	Tb927.11.20070	expression site-associated gene (ESAG, pseudogene), putative,expression site-associated gene 3 (ESAG3), degenerate
Tb927.11.8400	25.6	26.15	19	No effects	1.021	0.742	0.727	Tb927.11.8400	Mitochondrial RNA processing endonuclease 1 (mRPN1)
Tb927.11.6490	10.2	13.9	10.1	No effects	1.363	0.99	0.727	Tb927.11.6490	hypothetical protein, conserved
Tb927.5.100	15.2	23.25	16.9	No effects	1.53	1.112	0.727	Tb927.5.100	expression site-associated gene (ESAG, pseudogene), putative,expression site-associated gene 9 (ESAG9), degenerate
Tb927.8.5620	67	104.55	76	No effects	1.56	1.134	0.727	Tb927.8.5620	ubiquitin carboxyl-terminal hydrolase, putative
Tb927.4.3530	48.6	58.8	42.75	No effects	1.21	0.88	0.727	Tb927.4.3530	hypothetical protein, conserved
Tb927.2.3080	37.8	25.1	18.25	Tns, MMSd,Tm/T_ns	0.664	0.483	0.727	Tb927.2.3080	fatty acid desaturase, putative,oleate desaturase, putative
Tb927.8.4530	63.4	83.8	60.95	No effects	1.322	0.961	0.727	Tb927.8.4530	hypothetical protein, conserved
Tb927.1.260	81.3	76.3	55.5	No effects	0.938	0.683	0.727	Tb927.1.260	hypothetical protein, unlikely
Tb927.4.930	18.5	52.1	37.9	Ti, MMSi, Tm/T_ns	2.816	2.049	0.727	Tb927.4.930	50S ribosomal protein L14, putative
Tb927.10.14000	39.8	46.6	33.9	No effects	1.171	0.852	0.727	Tb927.10.14000	aconitase (ACO)
Tb927.4.3770	35.1	37.8	27.5	No effects	1.077	0.783	0.728	Tb927.4.3770	protein kinase, putative
Tb927.11.5650	102.5	72.5	52.75	No effects	0.707	0.515	0.728	Tb927.11.5650	replication factor C, subunit 1, putative,replication factor C large subunit, putative
Tb927.3.5340	105.2	113.8	82.8	No effects	1.082	0.787	0.728	Tb927.3.5340	Hsc70-interacting protein (Hip), putative
Tb927.9.13140	48.5	118.8	86.45	Ti, MMSns, Tm/T_ns	2.449	1.782	0.728	Tb927.9.13140	hypothetical protein, conserved
Tb927.5.1020	31.6	39.3	28.6	No effects	1.244	0.905	0.728	Tb927.5.1020	disulfide isomerase, putative
Tb927.4.4720	47.8	59.35	43.2	No effects	1.242	0.904	0.728	Tb927.4.4720	hypothetical protein, conserved
Tb927.11.4210	33	56.25	40.95	No effects	1.705	1.241	0.728	Tb927.11.4210	hypothetical protein, conserved
Tb927.8.5500	22.9	46.9	34.15	Ti, MMSns, Tm/T_ns	2.048	1.491	0.728	Tb927.8.5500	protein kinase, putative
Tb927.9.960	49.3	120.15	87.5	Ti, MMSns, Tm/T_ns	2.437	1.775	0.728	Tb927.9.960	variant surface glycoprotein (VSG), interrupted
Tb927.8.4790	13.6	13.45	9.8	No effects	0.989	0.721	0.729	Tb927.8.4790	hypothetical protein, conserved
Tb927.2.5970	15.9	33.35	24.3	Ti, MMSns, Tm/T_ns	2.097	1.528	0.729	Tb927.2.5970	hypothetical protein, conserved
Tb927.11.8410	34.9	31.7	23.1	No effects	0.908	0.662	0.729	Tb927.11.8410	hypothetical protein, conserved
Tb927.11.12830	38.9	106	77.25	Ti, MMSns, Tm/T_ns	2.725	1.986	0.729	Tb927.11.12830	acyl-CoA binding protein, putative
Tb927.5.440	18.7	27.1	19.75	No effects	1.449	1.056	0.729	Tb927.5.440	trans-sialidase, putative
Tb927.9.15310	21.7	5.35	3.9	Td, MMSd, Tm/T_ns	0.247	0.18	0.729	Tb927.9.15310	hypothetical protein, unlikely
Tb927.8.950	34.4	28.25	20.6	No effects	0.821	0.599	0.729	Tb927.8.950	hypothetical protein
Tb927.8.320	23.5	38.05	27.75	No effects	1.619	1.181	0.729	Tb927.8.320	variant surface glycoprotein (VSG, pseudogene), putative,variant surface glycoprotein, degenerate
Tb927.11.11770	16.5	22	16.05	No effects	1.333	0.973	0.73	Tb927.11.11770	eukaryotic translation initiation factor 4e, putative
Tb927.9.1050	44.6	122.05	89.05	Ti, MMSns, Tm/T_ns	2.737	1.997	0.73	Tb927.9.1050	variant surface glycoprotein (VSG), putative
Tb927.9.7000	78.4	99.35	72.5	No effects	1.267	0.925	0.73	Tb927.9.7000	hypothetical protein, conserved
Tb927.11.19100	42.9	37.95	27.7	No effects	0.885	0.646	0.73	Tb927.11.19100	variant surface glycoprotein (VSG, pseudogene), putative
Tb927.10.15830	50.2	57.4	41.9	No effects	1.143	0.835	0.73	Tb927.10.15830	hypothetical protein, conserved
Tb927.11.19290	12.6	15	10.95	No effects	1.19	0.869	0.73	Tb927.11.19290	variant surface glycoprotein (VSG, pseudogene), putative,chrXI additional, unordered contigs
Tb927.11.20560	73.5	85.2	62.2	No effects	1.159	0.846	0.73	Tb927.11.20560	expression site-associated gene (ESAG, pseudogene), putative,expression site-associated gene 3 (ESAG3, pseudogene), putative
Tb927.9.9710	35.1	61.5	44.9	No effects	1.752	1.279	0.73	Tb927.9.9710	hypothetical protein, conserved
Tb927.1.1560	34.9	26.9	19.65	No effects	0.771	0.563	0.73	Tb927.1.1560	vesicular-fusion protein nsf, putative,N-ethylmaleimide sensitive factor (NsF)
Tb927.8.3280	28.5	30.25	22.1	No effects	1.061	0.775	0.731	Tb927.8.3280	hypothetical protein, conserved
Tb927.7.2770	15.1	31	22.65	Ti, MMSns, Tm/T_ns	2.053	1.5	0.731	Tb927.7.2770	hypothetical protein, conserved
Tb927.10.11980	120.6	237.65	173.65	No effects	1.971	1.44	0.731	Tb927.10.11980	QA-SNARE protein putative
Tb927.1.3350	36.3	43.45	31.75	No effects	1.197	0.875	0.731	Tb927.1.3350	hypothetical protein
Tb927.10.10180	88	48.65	35.55	Tns, MMSd,Tm/T_ns	0.553	0.404	0.731	Tb927.10.10180	hypothetical protein, conserved
Tb927.9.12750	75.4	99.2	72.5	No effects	1.316	0.962	0.731	Tb927.9.12750	hypothetical protein, conserved
Tb927.3.2120	12.5	42.2	30.85	Ti, MMSi, Tm/T_ns	3.376	2.468	0.731	Tb927.3.2120	hypothetical protein, conserved
Tb927.1.4040	44.1	62.15	45.45	No effects	1.409	1.031	0.731	Tb927.1.4040	hypothetical protein, conserved
Tb927.11.18210	50.6	106.35	77.8	Ti, MMSns, Tm/T_ns	2.102	1.538	0.732	Tb927.11.18210	variant surface glycoprotein (VSG), frameshifted
Tb927.10.1130	14.8	11.55	8.45	No effects	0.78	0.571	0.732	Tb927.10.1130	dynein arm light chain, axonemal, putative
Tb927.7.250	61.7	99	72.45	No effects	1.605	1.174	0.732	Tb927.7.250	zinc finger protein family member, putative (ZC3H16)
Tb927.7.5530	40.1	58.6	42.9	No effects	1.461	1.07	0.732	Tb927.7.5530	hypothetical protein, conserved
Tb927.7.3050	18.6	34.75	25.45	No effects	1.868	1.368	0.732	Tb927.7.3050	hypothetical protein, conserved
Tb927.10.7010	46	48.95	35.85	No effects	1.064	0.779	0.732	Tb927.10.7010	hypothetical protein, conserved
Tb927.9.10590	18.4	43.35	31.75	Ti, MMSns, Tm/T_ns	2.356	1.726	0.732	Tb927.9.10590	hypothetical protein, unlikely
Tb927.9.9120	58.2	67.65	49.55	No effects	1.162	0.851	0.732	Tb927.9.9120	tRNA (guanine-N(7)-)-methyltransferase, putative,methyltransferase, putative
Tb927.9.15670	90.5	342.25	250.7	Ti, MMSi, Tm/T_ns	3.782	2.77	0.733	Tb927.9.15670	hypothetical protein, unlikely
Tb927.11.20350	16.1	37.4	27.4	Ti, MMSns, Tm/T_ns	2.323	1.702	0.733	Tb927.11.20350	variant surface glycoprotein (VSG, atypical), putative
Tb927.9.14290	29	5.05	3.7	Td, MMSd, Tm/T_ns	0.174	0.128	0.733	Tb927.9.14290	hypothetical protein, conserved
Tb927.11.18500	39.2	67.5	49.5	No effects	1.722	1.263	0.733	Tb927.11.18500	Variant Surface Glycoprotein, putative
Tb927.5.5310	18.3	32.7	24	No effects	1.787	1.311	0.734	Tb927.5.5310	variant surface glycoprotein (VSG, pseudogene), putative,variant surface glycoprotein, frameshift
Tb927.8.2270	54.2	70.3	51.6	No effects	1.297	0.952	0.734	Tb927.8.2270	hypothetical protein, conserved
Tb927.10.15930	29.8	54.55	40.05	No effects	1.831	1.344	0.734	Tb927.10.15930	hypothetical protein, conserved
Tb927.5.540	1377.5	46.5	34.15	Td, MMSd, Tm/T_ns	0.034	0.025	0.734	Tb927.5.540	hypothetical protein
Tb927.11.6730	42.2	47.65	35	No effects	1.129	0.829	0.735	Tb927.11.6730	hypothetical protein
Tb927.9.11900	79.6	89.7	65.9	No effects	1.127	0.828	0.735	Tb927.9.11900	acyl transferase-like protein
Tb927.3.1740	26.1	31.85	23.4	No effects	1.22	0.897	0.735	Tb927.3.1740	hypothetical protein, conserved
Tb927.3.4810	28	24.15	17.75	No effects	0.863	0.634	0.735	Tb927.3.4810	DNA replication complex GINS protein SLD5, putative
Tb927.1.5170	51.3	45.85	33.7	No effects	0.894	0.657	0.735	Tb927.1.5170	variant surface glycoprotein (VSG)-related, putative
Tb927.11.3330	103.7	120.4	88.5	No effects	1.161	0.853	0.735	Tb927.11.3330	hypothetical protein, conserved
Tb927.2.4990	40.6	74	54.4	No effects	1.823	1.34	0.735	Tb927.2.4990	hypothetical protein, conserved
Tb927.5.4030	83.5	43.25	31.8	Tns, MMSd,Tm/T_ns	0.518	0.381	0.735	Tb927.5.4030	U6 snRNA-associated Sm-like protein LSm7p (TbLSm7)
Tb927.9.17810	22.7	48.35	35.55	Ti, MMSns, Tm/T_ns	2.13	1.566	0.735	Tb927.9.17810	variant surface glycoprotein (VSG, pseudogene), putative,variant surface glycoprotein (VSG), degenerate and frameshifted
Tb927.9.15030	74.1	103.5	76.1	No effects	1.397	1.027	0.735	Tb927.9.15030	DNA polymerase epsilon subunit b, putative
Tb927.10.16510	25	31.55	23.2	No effects	1.262	0.928	0.735	Tb927.10.16510	variant surface glycoprotein (VSG, pseudogene), putative
Tb927.11.15930	21.4	21.35	15.7	No effects	0.998	0.734	0.735	Tb927.11.15930	hypothetical protein, conserved
Tb927.8.5570	17.6	12.85	9.45	No effects	0.73	0.537	0.735	Tb927.8.5570	transporter, putative
Tb927.2.1680	28.4	45.75	33.65	No effects	1.611	1.185	0.736	Tb927.2.1680	cyclophilin-type peptidyl-prolyl cis-trans isomerase, putative
Tb927.11.5660	40.5	14.2	10.45	Td, MMSd, Tm/T_ns	0.351	0.258	0.736	Tb927.11.5660	hypothetical protein, conserved
Tb927.8.5050	31.3	29	21.35	No effects	0.927	0.682	0.736	Tb927.8.5050	hypothetical protein, conserved
Tb927.9.270	60.8	59.9	44.1	No effects	0.985	0.725	0.736	Tb927.9.270	variant surface glycoprotein (VSG, atypical), putative
Tb927.2.3420	63	94.45	69.55	No effects	1.499	1.104	0.736	Tb927.2.3420	hypothetical protein, conserved
Tb927.4.3080	30.7	50.65	37.3	No effects	1.65	1.215	0.736	Tb927.4.3080	hypothetical protein, conserved
Tb927.11.16930	65.3	97.35	71.7	No effects	1.491	1.098	0.737	Tb927.11.16930	ABC transporter, putative (ABCB7)
Tb927.11.5330	42.9	61.7	45.45	No effects	1.438	1.059	0.737	Tb927.11.5330	hypothetical protein, conserved
Tb927.5.4450	52.1	54.7	40.3	No effects	1.05	0.774	0.737	Tb927.5.4450	hypothetical protein, conserved
Tb927.11.20410	86.1	218.8	161.2	Ti, MMSns, Tm/T_ns	2.541	1.872	0.737	Tb927.11.20410	hypothetical protein,chrXI additional, unordered contigs
Tb927.7.5740	77.5	100.1	73.75	No effects	1.292	0.952	0.737	Tb927.7.5740	hypothetical protein, conserved
Tb927.4.4710	40.1	47.5	35	No effects	1.185	0.873	0.737	Tb927.4.4710	hypothetical protein, conserved
Tb927.9.15400	52.2	75.25	55.45	No effects	1.442	1.062	0.737	Tb927.9.15400	ankyrin-repeat protein, putative
Tb927.11.13140	18	18.45	13.6	No effects	1.025	0.756	0.737	Tb927.11.13140	cytochrome oxidase subunit X (COXX)
Tb927.1.1490	4	10.85	8	Ti, MMSns, Tm/T_ns	2.713	2	0.737	Tb927.1.1490	hypothetical protein, unlikely
Tb927.9.6590	32.9	52.35	38.6	No effects	1.591	1.173	0.737	Tb927.9.6590	hypothetical protein, unlikely
Tb927.10.12210	53.1	76.15	56.15	No effects	1.434	1.057	0.737	Tb927.10.12210	ribulose-5-phosphate 3-epimerase, putative
Tb927.8.2160	46.8	63.6	46.9	No effects	1.359	1.002	0.737	Tb927.8.2160	multidrug resistance protein A,p-glycoprotein (PGPA)
Tb927.11.15010	21.8	20.95	15.45	No effects	0.961	0.709	0.737	Tb927.11.15010	serine/threonine-protein kinase, putative
Tb927.11.9840	78.5	132.75	97.9	No effects	1.691	1.247	0.737	Tb927.11.9840	hypothetical protein, conserved
Tb927.5.4300	40.7	52	38.35	No effects	1.278	0.942	0.738	Tb927.5.4300	prolyl oligopeptidase, putative,Serine peptidase, Clan SC, Family S9A
Tb927.11.13120	48.3	53.35	39.35	No effects	1.105	0.815	0.738	Tb927.11.13120	hypothetical protein, conserved
Tb927.6.5250	37.1	70.5	52	No effects	1.9	1.402	0.738	Tb927.6.5250	variant surface glycoprotein (VSG, pseudogene), putative,variant surface glycoprotein, fragment
Tb927.6.560	51.4	93.4	68.9	No effects	1.817	1.34	0.738	Tb927.6.560	cysteine peptidase C (CPC),CPC cysteine peptidase, Clan CA, family C1, Cathepsin B-like (TbcatB)
Tb927.3.4550	79.4	86.25	63.65	No effects	1.086	0.802	0.738	Tb927.3.4550	hypothetical protein, conserved
Tb927.10.6660	44.9	64.05	47.3	No effects	1.427	1.053	0.738	Tb927.10.6660	hypothetical protein
Tb927.3.3500	17.1	28.3	20.9	No effects	1.655	1.222	0.739	Tb927.3.3500	hypothetical protein, conserved
Tb927.9.15100	30	40.35	29.8	No effects	1.345	0.993	0.739	Tb927.9.15100	hypothetical protein, conserved
Tb927.11.960	55.6	101.95	75.3	No effects	1.834	1.354	0.739	Tb927.11.960	ATPase, putative,cell division control protein 48 homolog, putative
Tb927.2.5190	59.4	49.75	36.75	No effects	0.838	0.619	0.739	Tb927.2.5190	hypothetical protein, conserved
Tb927.9.7910	49.1	70.8	52.3	No effects	1.442	1.065	0.739	Tb927.9.7910	hypothetical protein, conserved
Tb927.2.4480	41.5	71.2	52.6	No effects	1.716	1.267	0.739	Tb927.2.4480	hypothetical protein, conserved
Tb927.3.3460	25.7	58	42.85	Ti, MMSns, Tm/T_ns	2.257	1.667	0.739	Tb927.3.3460	hypothetical protein, conserved
Tb927.7.6450	26.5	39.3	29.05	No effects	1.483	1.096	0.739	Tb927.7.6450	tRNA-dihydrouridine synthase 3, putative
Tb927.11.1960	5.4	86.85	64.2	Ti, MMSi, Tm/T_ns	16.083	11.889	0.739	Tb927.11.1960	leucine-rich repeat protein (LRRP), putative
Tb927.11.8530	26.6	15.15	11.2	Tns, MMSd,Tm/T_ns	0.57	0.421	0.739	Tb927.11.8530	DNA polymerase kappa, putative,DNA polymerase IV, putative
Tb927.4.1280	17.8	38.55	28.5	Ti, MMSns, Tm/T_ns	2.166	1.601	0.739	Tb927.4.1280	hypothetical protein, conserved
Tb927.1.4260	12.2	185.5	137.15	Ti, MMSi, Tm/T_ns	15.205	11.242	0.739	Tb927.1.4260	hypothetical protein, unlikely
Tb927.10.4940	24.8	35.3	26.1	No effects	1.423	1.052	0.739	Tb927.10.4940	Nuclear Dbf2-related kinase (PK50)
Tb927.10.12370	30	59.2	43.8	No effects	1.973	1.46	0.74	Tb927.10.12370	gamma-glutamylcysteine synthetase (GCS)
Tb927.10.7820	58.1	100.55	74.4	No effects	1.731	1.281	0.74	Tb927.10.7820	hypothetical protein, conserved
Tb927.4.5050	34.5	59.05	43.7	No effects	1.712	1.267	0.74	Tb927.4.5050	dihydrolipoamide dehydrogenase, pseudogene, putative,acetoin dehydrogenase e3 component, point mutation,dihydrolipoamide dehydrogenase, point mutation
Tb927.8.2420	74.9	133.3	98.65	No effects	1.78	1.317	0.74	Tb927.8.2420	hypothetical protein, conserved
Tb927.9.17840	189.3	256.05	189.5	No effects	1.353	1.001	0.74	Tb927.9.17840	hypothetical protein, unlikely
Tb927.11.20670	27.3	35.4	26.2	No effects	1.297	0.96	0.74	Tb927.11.20670	variant surface glycoprotein (VSG, pseudogene), putative,variant surface glycoprotein (VSG), degenerate and frameshifted
Tb927.11.20710	15	45.6	33.75	Ti, MMSi, Tm/T_ns	3.04	2.25	0.74	Tb927.11.20710	variant surface glycoprotein (VSG, pseudogene), putative,variant surface glycoprotein (VSG), frameshifted
Tb927.3.140	29	33.5	24.8	No effects	1.155	0.855	0.74	Tb927.3.140	variant surface glycoprotein (VSG, pseudogene), putative,variant surface glycoprotein, degenerate
Tb927.8.430	58.1	18.3	13.55	Td, MMSd, Tm/T_ns	0.315	0.233	0.74	Tb927.8.430	variant surface glycoprotein (VSG, pseudogene), putative,variant surface glycoprotein, degenerate
Tb927.8.1390	65.3	182.05	134.8	Ti, MMSi, Tm/T_ns	2.788	2.064	0.74	Tb927.8.1390	hypothetical protein, conserved (pseudogene),hypothetical protein, conserved, degenerate
Tb927.7.2610	16.5	13.3	9.85	No effects	0.806	0.597	0.741	Tb927.7.2610	hypothetical protein, conserved
Tb927.3.5030	54	62.85	46.55	No effects	1.164	0.862	0.741	Tb927.3.5030	KU70 protein (KU70)
Tb927.11.18870	33.6	38	28.15	No effects	1.131	0.838	0.741	Tb927.11.18870	variant surface protein (VSG), putative
Tb927.11.5550	36.4	29.9	22.15	No effects	0.821	0.609	0.741	Tb927.11.5550	DNA polymerase theta, putative
Tb927.10.10290	21.7	44.95	33.3	Ti, MMSns, Tm/T_ns	2.071	1.535	0.741	Tb927.10.10290	hypothetical protein, conserved
Tb927.9.8810	72.5	85.35	63.25	No effects	1.177	0.872	0.741	Tb927.9.8810	hypothetical protein, conserved
Tb927.10.14720	25.3	5.6	4.15	Td, MMSd, Tm/T_ns	0.221	0.164	0.741	Tb927.10.14720	peroxin 13 (PEX13)
Tb927.4.2490	43.5	58.95	43.7	No effects	1.355	1.005	0.741	Tb927.4.2490	hypothetical protein, conserved
Tb927.4.5510	85.5	97.25	72.1	No effects	1.137	0.843	0.741	Tb927.4.5510	variant surface glycoprotein (VSG, pseudogene), putative,variant surface glycoprotein, degenerate
Tb927.8.6400	52.7	80.45	59.65	No effects	1.527	1.132	0.741	Tb927.8.6400	hypothetical protein, conserved
Tb927.7.3650	27.5	34.25	25.4	No effects	1.245	0.924	0.742	Tb927.7.3650	protein kinase, putative
Tb927.10.2940	36.6	45.3	33.6	No effects	1.238	0.918	0.742	Tb927.10.2940	hypothetical protein, conserved
Tb927.11.2020	40	79.3	58.85	No effects	1.983	1.471	0.742	Tb927.11.2020	hypothetical protein, conserved
Tb927.11.10400	34.4	14.35	10.65	Td, MMSd, Tm/T_ns	0.417	0.31	0.742	Tb927.11.10400	hypothetical protein, conserved
Tb927.10.1260	35.9	30.65	22.75	No effects	0.854	0.634	0.742	Tb927.10.1260	aspartyl-tRNA synthetase, putative
Tb927.9.16340	104.3	177.55	131.9	No effects	1.702	1.265	0.743	Tb927.9.16340	hypothetical protein, unlikely
Tb927.11.4720	35.6	40.45	30.05	No effects	1.136	0.844	0.743	Tb927.11.4720	hypothetical protein, conserved
Tb927.10.630	38.3	38.7	28.75	No effects	1.01	0.751	0.743	Tb927.10.630	hypothetical protein, conserved
Tb927.3.2980	37.5	35.4	26.3	No effects	0.944	0.701	0.743	Tb927.3.2980	mitochondrial carrier protein (MCP17)
Tb927.11.15850	56.9	93.4	69.4	No effects	1.641	1.22	0.743	Tb927.11.15850	kinteoplast poly(A) polymerase complex 1 subunit
Tb927.11.7430	43.6	37.75	28.05	No effects	0.866	0.643	0.743	Tb927.11.7430	hypothetical protein, conserved
Tb927.4.5170	46.6	110.95	82.45	Ti, MMSns, Tm/T_ns	2.381	1.769	0.743	Tb927.4.5170	ribosomal protein L7/L12, putative
Tb927.11.4250	63.9	89.35	66.4	No effects	1.398	1.039	0.743	Tb927.11.4250	hypothetical protein, conserved
Tb927.9.400	23	34.85	25.9	No effects	1.515	1.126	0.743	Tb927.9.400	variant surface glycoprotein (VSG, pseudogene), putative
Tb927.9.11960	63.2	98	72.85	No effects	1.551	1.153	0.743	Tb927.9.11960	hypothetical protein, conserved
Tb927.10.16020	22.4	13.85	10.3	Tns, MMSd,Tm/T_ns	0.618	0.46	0.744	Tb927.10.16020	hypothetical protein, conserved
Tb927.11.14630	29	24	17.85	No effects	0.828	0.616	0.744	Tb927.11.14630	RNA helicase, putative,DEAD/DEAH box helicase, putative
Tb927.9.9700	168.8	156.9	116.7	No effects	0.93	0.691	0.744	Tb927.9.9700	hypothetical protein, conserved
Tb927.11.17460	38.5	115.55	85.95	Ti, MMSi, Tm/T_ns	3.001	2.232	0.744	Tb927.11.17460	variant surface glycoprotein (VSG), frameshifted and interrupted
Tb927.10.15980	6.2	98	72.9	Ti, MMSi, Tm/T_ns	15.806	11.758	0.744	Tb927.10.15980	hypothetical protein
Tb927.11.7340	34	34.95	26	No effects	1.028	0.765	0.744	Tb927.11.7340	hypothetical protein, conserved
Tb927.10.7670	64.2	115.25	85.75	No effects	1.795	1.336	0.744	Tb927.10.7670	hypothetical protein, conserved
Tb927.1.1930	39.9	25.4	18.9	Tns, MMSd,Tm/T_ns	0.637	0.474	0.744	Tb927.1.1930	phosphatidylinositol 3-kinase, putative
Tb927.3.2180	48.1	47.5	35.35	No effects	0.988	0.735	0.744	Tb927.3.2180	hypothetical protein, conserved
Tb927.10.10770	43.3	67.7	50.4	No effects	1.564	1.164	0.744	Tb927.10.10770	hypothetical protein, conserved
Tb927.11.7250	54	79.7	59.35	No effects	1.476	1.099	0.745	Tb927.11.7250	hypothetical protein, conserved
Tb927.3.1970	26.8	21.75	16.2	No effects	0.812	0.604	0.745	Tb927.3.1970	hypothetical protein, conserved
Tb927.7.6940	42.6	75.85	56.5	No effects	1.781	1.326	0.745	Tb927.7.6940	glutaminyl cyclase, putative
Tb927.10.9230	54.5	69.2	51.55	No effects	1.27	0.946	0.745	Tb927.10.9230	adaptin complex 4 subunit, putative,beta-adaptin 4 protein, putative
Tb927.9.16970	31.5	92.2	68.7	Ti, MMSi, Tm/T_ns	2.927	2.181	0.745	Tb927.9.16970	variant surface glycoprotein (VSG, pseudogene), putative,variant surface glycoprotein (VSG), point mutation
Tb927.4.2350	27.4	48.85	36.4	No effects	1.783	1.328	0.745	Tb927.4.2350	G-actin binding protein, putative,twinfilin, putative
Tb927.9.11210	64.5	74.2	55.3	No effects	1.15	0.857	0.745	Tb927.9.11210	hypothetical protein, unlikely
Tb927.5.2240	45.2	53.2	39.65	No effects	1.177	0.877	0.745	Tb927.5.2240	hypothetical protein, conserved
Tb927.9.12530	44.6	73.25	54.6	No effects	1.642	1.224	0.745	Tb927.9.12530	hypothetical protein, conserved
Tb927.10.15910	44	82.3	61.35	No effects	1.87	1.394	0.745	Tb927.10.15910	glycerol uptake protein, putative
Tb927.11.19060	30.6	67.05	50	Ti, MMSns, Tm/T_ns	2.191	1.634	0.746	Tb927.11.19060	variant surface glycoprotein (VSG, pseudogene), putative
Tb927.2.6400	56.6	96.35	71.85	No effects	1.702	1.269	0.746	Tb927.2.6400	expression site-associated gene (ESAG, pseudogene), putative,expression site-associated gene 3 (ESAG3), degenerate
Tb927.11.8230	10.5	32.45	24.2	Ti, MMSi, Tm/T_ns	3.09	2.305	0.746	Tb927.11.8230	hypothetical protein, conserved
Tb927.3.4020	37.2	45.25	33.75	No effects	1.216	0.907	0.746	Tb927.3.4020	phosphatidylinositol 4-kinase alpha, putative
Tb927.8.2470	20.7	23.05	17.2	No effects	1.114	0.831	0.746	Tb927.8.2470	hypothetical protein, conserved
Tb927.7.2060	97.3	207.05	154.55	Ti, MMSns, Tm/T_ns	2.128	1.588	0.746	Tb927.7.2060	DNA repair protein, putative
Tb927.6.4070	36	42.6	31.8	No effects	1.183	0.883	0.746	Tb927.6.4070	hypothetical protein, conserved
Tb927.5.1540	33.9	32.15	24	No effects	0.948	0.708	0.747	Tb927.5.1540	hypothetical protein, conserved
Tb927.7.760	39.5	29	21.65	No effects	0.734	0.548	0.747	Tb927.7.760	hypothetical protein, conserved
Tb927.11.9390	64.4	115.45	86.2	No effects	1.793	1.339	0.747	Tb927.11.9390	lipoate-protein ligase, putative,lipoyltransferase, putative
Tb927.11.1520	57.2	53.7	40.1	No effects	0.939	0.701	0.747	Tb927.11.1520	expression site-associated gene (ESAG) protein, putative,expression site-associated gene 3 (ESAG3) protein, putative
Tb927.11.6330	27.6	31.2	23.3	No effects	1.13	0.844	0.747	Tb927.11.6330	6-phosphogluconolactonase (6PGL)
Tb927.1.2440	45.4	67.15	50.15	No effects	1.479	1.105	0.747	Tb927.1.2440	hypothetical protein, unlikely
Tb927.10.1850	39.6	83.4	62.3	Ti, MMSns, Tm/T_ns	2.106	1.573	0.747	Tb927.10.1850	hypothetical protein, conserved
Tb927.6.1320	21.8	38.35	28.65	No effects	1.759	1.314	0.747	Tb927.6.1320	cyclophilin-type peptidyl-prolyl cis-trans isomerase, putative (PPIase)
Tb927.8.5180	60.6	73.35	54.8	No effects	1.21	0.904	0.747	Tb927.8.5180	U6 snRNA-associated sm-like protein Lsm2 (LSm2)
Tb927.11.5310	32.5	90.75	67.8	Ti, MMSi, Tm/T_ns	2.792	2.086	0.747	Tb927.11.5310	hypothetical protein, conserved
Tb927.10.8420	44	39.75	29.7	No effects	0.903	0.675	0.747	Tb927.10.8420	target of rapamycin (TOR) kinase 1 (TOR1)
Tb927.9.14050	45.2	39.95	29.85	No effects	0.884	0.66	0.747	Tb927.9.14050	hypothetical protein, conserved
Tb927.2.5000	15.6	8.9	6.65	Tns, MMSd,Tm/T_ns	0.571	0.426	0.747	Tb927.2.5000	hypothetical protein, conserved
Tb927.5.260	16	34.85	26.05	Ti, MMSns, Tm/T_ns	2.178	1.628	0.747	Tb927.5.260	expression site-associated gene (ESAG, pseudogene), putative,expression site-associated gene 3 (ESAG3), degenerate
Tb927.4.3440	78.7	144.6	108.1	No effects	1.837	1.374	0.748	Tb927.4.3440	hypothetical protein, conserved
Tb927.7.3410	27	32.3	24.15	No effects	1.196	0.894	0.748	Tb927.7.3410	centrin, putative
Tb927.10.11490	62	70.15	52.45	No effects	1.131	0.846	0.748	Tb927.10.11490	hypothetical protein, unlikely
Tb927.11.17290	32.6	50.95	38.1	No effects	1.563	1.169	0.748	Tb927.11.17290	variant surface glycoprotein (VSG), point mutation
Tb927.2.4900	21	18.25	13.65	No effects	0.869	0.65	0.748	Tb927.2.4900	hypothetical protein, conserved
Tb927.9.14260	57.5	103.55	77.45	No effects	1.801	1.347	0.748	Tb927.9.14260	hypothetical protein, conserved
Tb927.11.9980	36.3	69.05	51.65	No effects	1.902	1.423	0.748	Tb927.11.9980	2-oxoglutarate dehydrogenase E1 component, putative
Tb927.11.8730	33.7	71.25	53.3	Ti, MMSns, Tm/T_ns	2.114	1.582	0.748	Tb927.11.8730	ATPase, putative,S. cerevisiae cell division control protein 48 homolog, putative
Tb927.9.890	53.4	121.55	90.95	Ti, MMSns, Tm/T_ns	2.276	1.703	0.748	Tb927.9.890	variant surface glycoprotein (VSG), putative
Tb927.8.7910	49	64	47.9	No effects	1.306	0.978	0.748	Tb927.8.7910	receptor-type adenylate cyclase GRESAG 4 (pseudogene), putative,receptor-type adenylate cyclase GRESAG 4, frameshift
Tb927.11.13530	39.5	80.5	60.25	Ti, MMSns, Tm/T_ns	2.038	1.525	0.748	Tb927.11.13530	hypothetical protein, conserved
Tb927.3.1040	54.4	90.45	67.7	No effects	1.663	1.244	0.748	Tb927.3.1040	hypothetical protein, conserved (pseudogene),hypothetical protein, conserved, interrupted
Tb927.6.1390	40.7	34.2	25.6	No effects	0.84	0.629	0.749	Tb927.6.1390	hypothetical protein, conserved
Tb927.3.920	27.2	51.5	38.55	No effects	1.893	1.417	0.749	Tb927.3.920	hypothetical protein, conserved
Tb927.11.17440	34.9	42.95	32.15	No effects	1.231	0.921	0.749	Tb927.11.17440	variant surface glycoprotein (VSG), degenerate
Tb927.2.2580	27.5	43.55	32.6	No effects	1.584	1.185	0.749	Tb927.2.2580	hypothetical protein, conserved
Tb927.8.3770	38.8	37	27.7	No effects	0.954	0.714	0.749	Tb927.8.3770	mitogen-activated protein kinase, putative (MPK10)
Tb927.9.3970	275.7	404.25	302.65	No effects	1.466	1.098	0.749	Tb927.9.3970	nicotinamidase, putative (PNC1)
Tb927.4.5650	6.7	28.65	21.45	Ti, MMSi, Tm/T_ns	4.276	3.201	0.749	Tb927.4.5650	variant surface glycoprotein (VSG, pseudogene), putative,variant surface glycoprotein, degenerate
Tb927.10.12310	30.9	121.05	90.65	Ti, MMSi, Tm/T_ns	3.917	2.934	0.749	Tb927.10.12310	helicase-like protein
Tb927.9.1120	64	82.05	61.45	No effects	1.282	0.96	0.749	Tb927.9.1120	hypothetical protein, conserved
Tb927.11.16370	45.3	63.15	47.3	No effects	1.394	1.044	0.749	Tb927.11.16370	hypothetical protein, conserved
Tb927.4.3850	31.9	46.65	34.95	No effects	1.462	1.096	0.749	Tb927.4.3850	hypothetical protein, conserved
Tb927.6.1130	46.5	61.1	45.8	No effects	1.314	0.985	0.75	Tb927.6.1130	hypothetical protein, conserved
Tb927.1.4880	28.3	41.95	31.45	No effects	1.482	1.111	0.75	Tb927.1.4880	hypothetical protein, unlikely
Tb927.10.1520	34.2	100.75	75.55	Ti, MMSi, Tm/T_ns	2.946	2.209	0.75	Tb927.10.1520	small GTPase, putative,Ras-related protein, putative (RAB21)
Tb927.11.12700	29.5	16.6	12.45	Tns, MMSd,Tm/T_ns	0.563	0.422	0.75	Tb927.11.12700	hypothetical protein, conserved
Tb927.4.1360	27.8	9.6	7.2	Td, MMSd, Tm/T_ns	0.345	0.259	0.75	Tb927.4.1360	hypothetical protein, conserved
Tb927.9.9880	2.7	21.2	15.9	Ti, MMSi, Tm/T_ns	7.852	5.889	0.75	Tb927.9.9880	hypothetical protein, unlikely
Tb927.3.3250	34.5	54.85	41.15	No effects	1.59	1.193	0.75	Tb927.3.3250	hypothetical protein, conserved
Tb927.9.6320	43.9	77.7	58.3	No effects	1.77	1.328	0.75	Tb927.9.6320	unspecified product
Tb927.3.4910	17.8	41.5	31.15	Ti, MMSns, Tm/T_ns	2.331	1.75	0.751	Tb927.3.4910	signal peptide peptidase, putative,aspartic peptidase, clan AD, family A22B, putative
Tb927.11.9900	39.9	37.1	27.85	No effects	0.93	0.698	0.751	Tb927.11.9900	phytoene synthase, putative
Tb927.1.30	250.7	370	277.8	No effects	1.476	1.108	0.751	Tb927.1.30	hypothetical protein
Tb927.10.7980	35.2	70.65	53.05	Ti, MMSns, Tm/T_ns	2.007	1.507	0.751	Tb927.10.7980	hypothetical protein, conserved
Tb927.5.860	41	27.3	20.5	No effects	0.666	0.5	0.751	Tb927.5.860	selenoprotein, putative (SelT)
Tb927.8.860	24.8	11.85	8.9	Td, MMSd, Tm/T_ns	0.478	0.359	0.751	Tb927.8.860	hypothetical protein, conserved
Tb927.10.3760	392.1	22.5	16.9	Td, MMSd, Tm/T_ns	0.057	0.043	0.751	Tb927.10.3760	vacuolar ATP synthase subunit d, putative
Tb927.11.13390	23	44.4	33.35	No effects	1.93	1.45	0.751	Tb927.11.13390	hypothetical protein, conserved
Tb927.10.11130	31.4	37.6	28.25	No effects	1.197	0.9	0.751	Tb927.10.11130	hypothetical protein, conserved
Tb927.10.8400	52.6	102	76.65	No effects	1.939	1.457	0.751	Tb927.10.8400	legume-like lectin, putative
Tb927.11.2400	82	146.3	109.95	No effects	1.784	1.341	0.752	Tb927.11.2400	hypothetical protein, conserved
Tb927.1.1310	43.3	45.3	34.05	No effects	1.046	0.786	0.752	Tb927.1.1310	hypothetical protein, conserved
Tb927.8.8210	32.4	89.2	67.05	Ti, MMSi, Tm/T_ns	2.753	2.069	0.752	Tb927.8.8210	hypothetical protein, conserved
Tb927.5.2170	14.4	42.75	32.15	Ti, MMSi, Tm/T_ns	2.969	2.233	0.752	Tb927.5.2170	hypothetical protein, conserved
Tb927.11.3680	24.3	46	34.6	No effects	1.893	1.424	0.752	Tb927.11.3680	calmodulin, putative
Tb927.11.3410	44.2	91.6	68.9	Ti, MMSns, Tm/T_ns	2.072	1.559	0.752	Tb927.11.3410	hypothetical protein, conserved
Tb927.11.2600	35.1	61.95	46.6	No effects	1.765	1.328	0.752	Tb927.11.2600	hypothetical protein, conserved
Tb927.8.7280	19.8	30.9	23.25	No effects	1.561	1.174	0.752	Tb927.8.7280	hypothetical protein, conserved
Tb927.7.4290	36.9	42.85	32.25	No effects	1.161	0.874	0.753	Tb927.7.4290	hypothetical protein, conserved
Tb927.7.6290	12.5	9.3	7	No effects	0.744	0.56	0.753	Tb927.7.6290	kinesin, putative (TbKIF9A)
Tb927.10.7150	23	27.7	20.85	No effects	1.204	0.907	0.753	Tb927.10.7150	hypothetical protein
Tb927.3.4240	6.2	9.1	6.85	No effects	1.468	1.105	0.753	Tb927.3.4240	thioredoxin, putative
Tb927.9.4540	9.9	18.2	13.7	No effects	1.838	1.384	0.753	Tb927.9.4540	hypothetical protein, unlikely
Tb927.10.11220	36.1	44.9	33.8	No effects	1.244	0.936	0.753	Tb927.10.11220	procyclic form surface phosphoprotein (PSSA-2)
Tb927.7.2530	36.3	61.9	46.6	No effects	1.705	1.284	0.753	Tb927.7.2530	N-acetyltransferase, putative
Tb927.8.8130	42.5	56.45	42.5	No effects	1.328	1	0.753	Tb927.8.8130	hypothetical protein, conserved
Tb927.9.4040	275.7	382.85	288.25	No effects	1.389	1.046	0.753	Tb927.9.4040	nicotinamidase, putative (PNC1)
Tb927.4.4560	16.1	21.45	16.15	No effects	1.332	1.003	0.753	Tb927.4.4560	hypothetical protein, conserved
Tb927.10.13710	39.1	46.75	35.2	No effects	1.196	0.9	0.753	Tb927.10.13710	hypothetical protein, conserved
Tb927.5.1260	57	59.1	44.5	No effects	1.037	0.781	0.753	Tb927.5.1260	hypothetical protein, conserved
Tb927.11.16660	45	50.2	37.8	No effects	1.116	0.84	0.753	Tb927.11.16660	hypothetical protein, conserved
Tb927.9.12960	61.1	70.85	53.35	No effects	1.16	0.873	0.753	Tb927.9.12960	transporter, putative
Tb927.11.14280	35.2	55.7	41.95	No effects	1.582	1.192	0.753	Tb927.11.14280	septum formation protein MAF homologue, putative
Tb927.2.5140	29.8	43.15	32.5	No effects	1.448	1.091	0.753	Tb927.2.5140	hypothetical protein, conserved
Tb927.11.4460	13.2	10.95	8.25	No effects	0.83	0.625	0.753	Tb927.11.4460	ALBA-Domain Protein (ALBA1)
Tb927.11.7360	42	59.05	44.5	No effects	1.406	1.06	0.754	Tb927.11.7360	palmitoyl acyltransferase 9, putative
Tb927.9.4450	87.7	97.05	73.15	No effects	1.107	0.834	0.754	Tb927.9.4450	hypothetical protein
Tb927.7.6000	69.5	76.6	57.75	No effects	1.102	0.831	0.754	Tb927.7.6000	protein associated with differentiation 8, putative
Tb927.6.590	37.5	18.9	14.25	Tns, MMSd,Tm/T_ns	0.504	0.38	0.754	Tb927.6.590	hypothetical protein, conserved
Tb927.10.8930	17.1	21.75	16.4	No effects	1.272	0.959	0.754	Tb927.10.8930	paraflagellar rod component, putative (PFC18)
Tb927.4.220	167.7	280.8	211.75	No effects	1.674	1.263	0.754	Tb927.4.220	retrotransposon hot spot protein (RHS, pseudogene), putative,retrotransposon hot spot protein 2 (RHS2), interrupted, degenerate
Tb927.9.11760	89.8	123.45	93.1	No effects	1.375	1.037	0.754	Tb927.9.11760	DNA repair protein RAD2, putative
Tb927.8.7530	64	46.65	35.2	No effects	0.729	0.55	0.755	Tb927.8.7530	3,2-trans-enoyl-CoA isomerase, mitochondrial precursor, putative
Tb927.10.7730	19.4	18.95	14.3	No effects	0.977	0.737	0.755	Tb927.10.7730	hypothetical protein, conserved
Tb927.9.14410	64	74	55.85	No effects	1.156	0.873	0.755	Tb927.9.14410	RNA 3'-terminal phosphate cyclase-like protein
Tb927.11.2640	44.6	55.25	41.7	No effects	1.239	0.935	0.755	Tb927.11.2640	ras-like small GTPase, putative (TbNST)
Tb927.10.11420	47.8	41.2	31.1	No effects	0.862	0.651	0.755	Tb927.10.11420	hypothetical protein, conserved
Tb927.3.430	48.9	77.1	58.2	No effects	1.577	1.19	0.755	Tb927.3.430	expression site-associated gene (ESAG, pseudogene), putative,expression site-associated gene 3 (ESAG3), truncated
Tb927.4.5150	22.5	58.75	44.35	Ti, MMSns, Tm/T_ns	2.611	1.971	0.755	Tb927.4.5150	hypothetical protein, conserved
Tb927.11.8010	35.7	53.45	40.35	No effects	1.497	1.13	0.755	Tb927.11.8010	DNA repair protein, putative
Tb927.8.7170	24.9	52.45	39.6	Ti, MMSns, Tm/T_ns	2.106	1.59	0.755	Tb927.8.7170	inositol polyphosphate 1-phosphatase, putative
Tb927.10.15500	68	73.7	55.65	No effects	1.084	0.818	0.755	Tb927.10.15500	SNARE protein, putative
Tb927.6.1000	35.1	34.1	25.75	No effects	0.972	0.734	0.755	Tb927.6.1000	cysteine peptidase precursor,cysteine peptidase, Clan CA, family C1, Cathepsin L-like (CP)
Tb927.8.7360	29.2	63.3	47.8	Ti, MMSns, Tm/T_ns	2.168	1.637	0.755	Tb927.8.7360	hypothetical protein, conserved
Tb927.11.5940	52.2	53.95	40.75	No effects	1.034	0.781	0.755	Tb927.11.5940	receptor-type adenylate cyclase GRESAG 4, putative
Tb927.3.5740	123	139.8	105.6	No effects	1.137	0.859	0.755	Tb927.3.5740	hypothetical protein
Tb927.9.12500	80.8	130.65	98.7	No effects	1.617	1.222	0.755	Tb927.9.12500	hypothetical protein, conserved
Tb927.10.4800	77.3	88.15	66.6	No effects	1.14	0.862	0.756	Tb927.10.4800	hypothetical protein, conserved
Tb927.11.10550	51.8	51.95	39.25	No effects	1.003	0.758	0.756	Tb927.11.10550	hypothetical protein, conserved
Tb927.11.10080	28.7	13.5	10.2	Td, MMSd, Tm/T_ns	0.47	0.355	0.756	Tb927.11.10080	hypothetical protein, conserved
Tb927.8.2940	43.1	46.85	35.4	No effects	1.087	0.821	0.756	Tb927.8.2940	mannosyl-oligosaccharide 1,2-alpha-mannosidase IB, putative
Tb927.6.1460	25.8	55.65	42.05	Ti, MMSns, Tm/T_ns	2.157	1.63	0.756	Tb927.6.1460	cyclin 3,mitotic cyclin, putative (CYC3)
Tb927.4.2480	65.9	103.8	78.45	No effects	1.575	1.19	0.756	Tb927.4.2480	8-oxoguanine DNA glycosylase, putative
Tb927.9.3880	126.2	244.3	184.65	No effects	1.936	1.463	0.756	Tb927.9.3880	unspecified product
Tb927.11.12980	40.7	81.3	61.45	No effects	1.998	1.51	0.756	Tb927.11.12980	hypothetical protein, conserved
Tb927.9.8390	24.6	72.75	55	Ti, MMSi, Tm/T_ns	2.957	2.236	0.756	Tb927.9.8390	hypothetical protein, unlikely
Tb927.6.240	68.9	123	93	No effects	1.785	1.35	0.756	Tb927.6.240	hypothetical protein, conserved
Tb927.11.16500	72.4	95.75	72.4	No effects	1.323	1	0.756	Tb927.11.16500	hypothetical protein, conserved
Tb927.9.16040	102.5	159.85	120.9	No effects	1.56	1.18	0.756	Tb927.9.16040	leucine-rich repeat protein (LRRP), degenerate fragment
Tb927.5.5240	8.6	15.4	11.65	No effects	1.791	1.355	0.756	Tb927.5.5240	variant surface glycoprotein (VSG), putative
Tb927.5.1960	42.8	32.25	24.4	No effects	0.754	0.57	0.757	Tb927.5.1960	hypothetical protein, conserved
Tb927.9.9780	37.7	49.15	37.2	No effects	1.304	0.987	0.757	Tb927.9.9780	peptidyl-prolyl cis-trans isomerase (cyclophilin- 40), putative,cyclophilin-40, putative
Tb927.10.10310	37.7	23.65	17.9	Tns, MMSd,Tm/T_ns	0.627	0.475	0.757	Tb927.10.10310	hypothetical protein, conserved
Tb927.10.2760	22.6	21.8	16.5	No effects	0.965	0.73	0.757	Tb927.10.2760	hypothetical protein, conserved
Tb927.8.5360	30	43	32.55	No effects	1.433	1.085	0.757	Tb927.8.5360	hypothetical protein, conserved
Tb927.11.6000	18.4	24.5	18.55	No effects	1.332	1.008	0.757	Tb927.11.6000	hypothetical protein, conserved
Tb927.9.2110	179.9	205.3	155.45	No effects	1.141	0.864	0.757	Tb927.9.2110	hypothetical protein, conserved
Tb927.8.8110	52.5	103.65	78.5	No effects	1.974	1.495	0.757	Tb927.8.8110	hypothetical protein, conserved
Tb927.11.12710	30.5	22.05	16.7	No effects	0.723	0.548	0.757	Tb927.11.12710	variant surface glycoprotein (VSG)-related, putative
Tb927.9.1390	138.8	174.8	132.4	No effects	1.259	0.954	0.757	Tb927.9.1390	hypothetical protein, conserved
Tb927.10.8000	20.5	20	15.15	No effects	0.976	0.739	0.758	Tb927.10.8000	hypothetical protein, conserved
Tb927.11.3570	20.5	34.3	26	No effects	1.673	1.268	0.758	Tb927.11.3570	aminopeptidase, putative,metallo-peptidase, Clan MA(E) Family M1
Tb927.5.3010	33.9	29.55	22.4	No effects	0.872	0.661	0.758	Tb927.5.3010	MRB1-associated protein, putative,guide RNA binding protein, putative
Tb927.11.15220	35.3	36.8	27.9	No effects	1.042	0.79	0.758	Tb927.11.15220	hypothetical protein, conserved
Tb927.11.7920	40.4	34.95	26.5	No effects	0.865	0.656	0.758	Tb927.11.7920	hypothetical protein, conserved
Tb927.7.1760	70.5	49.45	37.5	No effects	0.701	0.532	0.758	Tb927.7.1760	hypothetical protein, conserved
Tb927.1.1890	42.9	31.45	23.85	No effects	0.733	0.556	0.758	Tb927.1.1890	hypothetical protein, conserved
Tb927.5.1780	64.1	107.85	81.8	No effects	1.683	1.276	0.758	Tb927.5.1780	hypothetical protein, conserved
Tb927.7.420	43	49.3	37.4	No effects	1.147	0.87	0.759	Tb927.7.420	hypothetical protein, conserved
Tb927.11.12170	32.7	27.55	20.9	No effects	0.843	0.639	0.759	Tb927.11.12170	hypothetical protein, conserved
Tb927.5.1660	40.7	36.05	27.35	No effects	0.886	0.672	0.759	Tb927.5.1660	protein phosphatase 2C, putative
Tb927.9.15780	138.4	151.1	114.65	No effects	1.092	0.828	0.759	Tb927.9.15780	hypothetical protein, conserved
Tb927.10.16240	7.7	9.95	7.55	No effects	1.292	0.981	0.759	Tb927.10.16240	Variant Surface Glycoprotein, putative
Tb927.10.10420	65.6	116.3	88.25	No effects	1.773	1.345	0.759	Tb927.10.10420	monothiol glutaredoxin, putative
Tb927.11.4070	31.9	24.05	18.25	No effects	0.754	0.572	0.759	Tb927.11.4070	hypothetical protein
Tb927.11.18410	83.4	115.7	87.8	No effects	1.387	1.053	0.759	Tb927.11.18410	variant surface glycoprotein (VSG), pseudogene
Tb927.9.10650	17	31.55	23.95	No effects	1.856	1.409	0.759	Tb927.9.10650	hypothetical protein
Tb927.10.10390	54.2	50.05	38	No effects	0.923	0.701	0.759	Tb927.10.10390	trypanothione reductase
Tb927.8.3230	38.4	76.25	57.9	No effects	1.986	1.508	0.759	Tb927.8.3230	hypothetical protein, conserved
Tb927.7.6850	65.5	86.85	65.95	No effects	1.326	1.007	0.759	Tb927.7.6850	trans-sialidase (TbTS)
Tb927.6.3260	33.6	29.1	22.1	No effects	0.866	0.658	0.759	Tb927.6.3260	hypothetical protein, conserved
Tb927.8.6850	68.5	167.85	127.5	Ti, MMSns, Tm/T_ns	2.45	1.861	0.76	Tb927.8.6850	hypothetical protein, conserved
Tb927.10.1190	36.7	55.95	42.5	No effects	1.525	1.158	0.76	Tb927.10.1190	hypothetical protein, conserved
Tb927.10.10210	125.7	161.25	122.5	No effects	1.283	0.975	0.76	Tb927.10.10210	procyclin-associated gene 4 (PAG4) protein (PAG4)
Tb927.8.110	25	47.65	36.2	No effects	1.906	1.448	0.76	Tb927.8.110	variant surface glycoprotein (VSG, pseudogene), putative,variant surface glycoprotein, point mutation
Tb927.3.5170	11	10.2	7.75	No effects	0.927	0.705	0.76	Tb927.3.5170	hypothetical protein, conserved
Tb927.11.900	47.4	74.75	56.8	No effects	1.577	1.198	0.76	Tb927.11.900	isocitrate dehydrogenase, putative (IDH)
Tb927.11.15110	38.7	35.4	26.9	No effects	0.915	0.695	0.76	Tb927.11.15110	hypothetical protein, conserved
Tb927.9.15720	81.5	88.95	67.6	No effects	1.091	0.829	0.76	Tb927.9.15720	hypothetical protein, conserved
Tb927.11.10850	47.5	94.85	72.1	No effects	1.997	1.518	0.76	Tb927.11.10850	hypothetical protein, conserved
Tb927.7.5280	42.3	57.55	43.75	No effects	1.361	1.034	0.76	Tb927.7.5280	hypothetical protein, conserved
Tb927.2.5384	38.8	36.95	28.1	No effects	0.952	0.724	0.76	Tb927.2.5384	retrotransposon hot spot protein (RHS, pseudogene), putative,retrotransposon hot spot protein (RHS), degenerate
Tb927.8.7970	14.4	31.95	24.3	Ti, MMSns, Tm/T_ns	2.219	1.688	0.761	Tb927.8.7970	hypothetical protein
Tb927.10.1430	61.9	54.3	41.3	No effects	0.877	0.667	0.761	Tb927.10.1430	hypothetical protein, conserved
Tb927.11.18310	68.8	75.85	57.7	No effects	1.102	0.839	0.761	Tb927.11.18310	variant surface glycoprotein (VSG), putative
Tb927.8.2830	70.1	46.2	35.15	No effects	0.659	0.501	0.761	Tb927.8.2830	hypothetical protein, conserved
Tb927.11.19960	12.2	11.5	8.75	No effects	0.943	0.717	0.761	Tb927.11.19960	variant surface glycoprotein (VSG, pseudogene), putative
Tb927.6.730	53.8	58.35	44.4	No effects	1.085	0.825	0.761	Tb927.6.730	hypothetical protein, conserved
Tb927.9.7110	62.5	44.35	33.75	No effects	0.71	0.54	0.761	Tb927.9.7110	unspecified product
Tb927.1.4640	118.7	136.4	103.8	No effects	1.149	0.874	0.761	Tb927.1.4640	hypothetical protein, unlikely
Tb927.10.12600	46	56.7	43.15	No effects	1.233	0.938	0.761	Tb927.10.12600	hypothetical protein
Tb927.9.3700	106.7	96.7	73.6	No effects	0.906	0.69	0.761	Tb927.9.3700	hypothetical protein, unlikely
Tb927.9.10550	38.1	10.9	8.3	Td, MMSd, Tm/T_ns	0.286	0.218	0.761	Tb927.9.10550	hypothetical protein, conserved
Tb927.11.6580	20.6	34.8	26.5	No effects	1.689	1.286	0.761	Tb927.11.6580	hypothetical protein, conserved
Tb927.10.8980	40.1	44.45	33.85	No effects	1.108	0.844	0.762	Tb927.10.8980	hypothetical protein, conserved
Tb927.6.5770	93.8	96.5	73.5	No effects	1.029	0.784	0.762	Tb927.6.5770	expression site-associated gene (ESAG, pseudogene), putative,expression site-associated gene 3 (ESAG3), degenerate
Tb927.11.12850	39.7	38	28.95	No effects	0.957	0.729	0.762	Tb927.11.12850	oligopeptidase b,serine peptidase, clan SC, family S9A-like protein (OPB)
Tb927.3.5860	34.1	34.65	26.4	No effects	1.016	0.774	0.762	Tb927.3.5860	variant surface glycoprotein (VSG, pseudogene), putative,variant surface glycoprotein, frameshift
Tb927.9.9810	35.1	70.15	53.45	No effects	1.999	1.523	0.762	Tb927.9.9810	hypothetical protein, conserved
Tb927.11.14350	29.5	23.95	18.25	No effects	0.812	0.619	0.762	Tb927.11.14350	mitochondrial carrier protein (MCP22)
Tb927.7.6920	23.7	32	24.4	No effects	1.35	1.03	0.763	Tb927.7.6920	hypothetical protein, conserved
Tb927.6.5180	55	88.65	67.6	No effects	1.612	1.229	0.763	Tb927.6.5180	retrotransposon hot spot protein (RHS, pseudogene), putative,retrotransposon hot spot protein 4 (RHS4), interrupted
Tb927.11.16980	11.5	5.9	4.5	Tns, MMSd,Tm/T_ns	0.513	0.391	0.763	Tb927.11.16980	chaperone protein DNAj, putative
Tb927.7.5710	52.8	71.65	54.65	No effects	1.357	1.035	0.763	Tb927.7.5710	hypothetical protein, conserved
Tb927.11.11540	35.7	31.4	23.95	No effects	0.88	0.671	0.763	Tb927.11.11540	DNA topoisomerase II, putative (TOP2)
Tb927.9.14530	63.7	75.9	57.9	No effects	1.192	0.909	0.763	Tb927.9.14530	hypothetical protein
Tb927.6.4320	88	59.9	45.7	No effects	0.681	0.519	0.763	Tb927.6.4320	hypothetical protein, conserved
Tb927.10.13440	26.6	29.95	22.85	No effects	1.126	0.859	0.763	Tb927.10.13440	hypothetical protein, conserved,hypothetical protein
Tb927.10.8020	58.9	71.8	54.8	No effects	1.219	0.93	0.763	Tb927.10.8020	prolyl oligopeptidase, putative,serine peptidase clan SC, family S9A, putative (POP)
Tb927.4.5070	51.5	95.7	73.05	No effects	1.858	1.418	0.763	Tb927.4.5070	hypothetical protein, conserved
Tb927.1.910	40.3	54.35	41.5	No effects	1.349	1.03	0.764	Tb927.1.910	hypothetical protein, unlikely
Tb927.10.12470	49.4	39.55	30.2	No effects	0.801	0.611	0.764	Tb927.10.12470	hypothetical protein, conserved
Tb927.10.13900	26.3	61.55	47	Ti, MMSns, Tm/T_ns	2.34	1.787	0.764	Tb927.10.13900	UDP-galactose transporter
Tb927.5.1890	40.7	76.15	58.15	No effects	1.871	1.429	0.764	Tb927.5.1890	hypothetical protein, conserved
Tb927.7.210	61.3	36.2	27.65	Tns, MMSd,Tm/T_ns	0.591	0.451	0.764	Tb927.7.210	proline dehydrogenase
Tb927.10.7090	21.4	9.95	7.6	Td, MMSd, Tm/T_ns	0.465	0.355	0.764	Tb927.10.7090	alternative oxidase (AOX)
Tb927.11.430	18.6	7.2	5.5	Td, MMSd, Tm/T_ns	0.387	0.296	0.764	Tb927.11.430	hypothetical protein, conserved
Tb927.10.7630	33.1	13.35	10.2	Td, MMSd, Tm/T_ns	0.403	0.308	0.764	Tb927.10.7630	transportin2- like protein
Tb927.9.5960	109.6	164.45	125.65	No effects	1.5	1.146	0.764	Tb927.9.5960	succinate dehydrogenase, putative
Tb927.9.5640	24.9	34.55	26.4	No effects	1.388	1.06	0.764	Tb927.9.5640	hypothetical protein, unlikely
Tb927.3.4460	31	41.55	31.75	No effects	1.34	1.024	0.764	Tb927.3.4460	hypothetical protein, conserved
Tb927.10.15110	36.3	46.45	35.5	No effects	1.28	0.978	0.764	Tb927.10.15110	hypothetical protein, conserved
Tb927.7.5370	28.2	46.7	35.7	No effects	1.656	1.266	0.764	Tb927.7.5370	hypothetical protein, conserved
Tb927.7.3320	23.6	43.75	33.45	No effects	1.854	1.417	0.765	Tb927.7.3320	ATG12/APG12, putative (ATG12)
Tb927.9.150	6.3	8.5	6.5	No effects	1.349	1.032	0.765	Tb927.9.150	variant surface glycoprotein (VSG, pseudogene), putative
Tb927.4.640	77.3	156.7	119.85	Ti, MMSns, Tm/T_ns	2.027	1.55	0.765	Tb927.4.640	hypothetical protein, conserved
Tb927.11.7214	38.8	31.7	24.25	No effects	0.817	0.625	0.765	Tb927.11.7214	hypothetical protein, conserved
Tb927.10.7170	111.5	69.6	53.25	Tns, MMSd,Tm/T_ns	0.624	0.478	0.765	Tb927.10.7170	hypothetical protein
Tb927.7.640	23.5	26.2	20.05	No effects	1.115	0.853	0.765	Tb927.7.640	hypothetical protein, conserved
Tb927.9.14060	86.3	35.15	26.9	Td, MMSd, Tm/T_ns	0.407	0.312	0.765	Tb927.9.14060	hypothetical protein, unlikely
Tb927.7.310	55.1	64.35	49.25	No effects	1.168	0.894	0.765	Tb927.7.310	hypothetical protein, conserved
Tb927.11.14360	53.8	72.75	55.7	No effects	1.352	1.035	0.766	Tb927.11.14360	mitochondrial carrier protein (MCP2)
Tb927.9.4570	24.9	36.5	27.95	No effects	1.466	1.122	0.766	Tb927.9.4570	hypothetical protein, conserved
Tb927.4.2780	41.2	63.85	48.9	No effects	1.55	1.187	0.766	Tb927.4.2780	hypothetical protein, conserved
Tb927.6.1010	47.7	47	36	No effects	0.985	0.755	0.766	Tb927.6.1010	cysteine peptidase precursor,cysteine peptidase, Clan CA, family C1, Cathepsin L-like (CP)
Tb927.11.880	22.6	16.25	12.45	No effects	0.719	0.551	0.766	Tb927.11.880	cyclophilin a,cyclophilin type peptidyl-prolyl cis-trans isomerase (CYPA)
Tb927.11.230	33.3	13.9	10.65	Td, MMSd, Tm/T_ns	0.417	0.32	0.766	Tb927.11.230	cleavage and polyadenylation specificity factor, putative
Tb927.8.2280	73.5	94.75	72.6	No effects	1.289	0.988	0.766	Tb927.8.2280	hypothetical protein, conserved
Tb927.7.5870	17.3	13.05	10	No effects	0.754	0.578	0.766	Tb927.7.5870	hypothetical protein, conserved
Tb927.10.7400	25.8	38.1	29.2	No effects	1.477	1.132	0.766	Tb927.10.7400	predicted zinc finger protein
Tb927.4.3370	49.3	39.6	30.35	No effects	0.803	0.616	0.766	Tb927.4.3370	hypothetical protein, conserved
Tb927.7.3820	23.5	47.1	36.1	Ti, MMSns, Tm/T_ns	2.004	1.536	0.766	Tb927.7.3820	hypothetical protein, conserved
Tb927.9.14990	35.2	21.2	16.25	Tns, MMSd,Tm/T_ns	0.602	0.462	0.767	Tb927.9.14990	hypothetical protein, conserved
Tb927.5.4060	38.4	44.55	34.15	No effects	1.16	0.889	0.767	Tb927.5.4060	hypothetical protein, conserved
Tb927.9.15480	53.2	62.55	47.95	No effects	1.176	0.901	0.767	Tb927.9.15480	hypothetical protein
Tb927.5.2710	16.5	42.2	32.35	Ti, MMSns, Tm/T_ns	2.558	1.961	0.767	Tb927.5.2710	hypothetical protein, conserved
Tb927.6.1910	17.2	11.15	8.55	Tns, MMSd,Tm/T_ns	0.648	0.497	0.767	Tb927.6.1910	hypothetical protein, conserved
Tb927.10.10080	57.8	34.1	26.15	Tns, MMSd,Tm/T_ns	0.59	0.452	0.767	Tb927.10.10080	hypothetical protein, conserved
Tb927.6.460	59.5	50.05	38.4	No effects	0.841	0.645	0.767	Tb927.6.460	procyclin associated gene 3 (PAG3) protein,procyclin PARP A,procyclic acidic repetitive protein A (PAG3)
Tb927.10.5470	35	30.1	23.1	No effects	0.86	0.66	0.767	Tb927.10.5470	hypothetical protein, conserved
Tb927.7.5490	45.5	76.8	58.95	No effects	1.688	1.296	0.768	Tb927.7.5490	arginine N-methyltransferase, type III (PRMT7)
Tb927.11.17420	42.3	54	41.45	No effects	1.277	0.98	0.768	Tb927.11.17420	expression site-associated gene 3 (ESAG3), degenerate and frameshifted fragment
Tb927.7.5820	29.2	63.9	49.05	Ti, MMSns, Tm/T_ns	2.188	1.68	0.768	Tb927.7.5820	Monooxygenase, putative
Tb927.5.1570	23.1	23.9	18.35	No effects	1.035	0.794	0.768	Tb927.5.1570	CCCH zinc-finger protein (ZC3H12)
Tb927.11.7140	36.3	14.65	11.25	Td, MMSd, Tm/T_ns	0.404	0.31	0.768	Tb927.11.7140	cell cycle sequence binding phosphoprotein (RBP45), putative
Tb927.11.12960	37.8	48.5	37.25	No effects	1.283	0.985	0.768	Tb927.11.12960	hypothetical protein, conserved
Tb927.11.190	48.1	71.8	55.15	No effects	1.493	1.147	0.768	Tb927.11.190	elongation factor, putative
Tb927.1.3570	24.5	20.7	15.9	No effects	0.845	0.649	0.768	Tb927.1.3570	hypothetical protein, unlikely
Tb927.6.1490	32.8	24.15	18.55	No effects	0.736	0.566	0.768	Tb927.6.1490	leucine-rich repeat protein (LRRP), putative
Tb927.5.3480	28.6	33	25.35	No effects	1.154	0.886	0.768	Tb927.5.3480	hypothetical protein, conserved
Tb927.7.5970	67.6	88.7	68.15	No effects	1.312	1.008	0.768	Tb927.7.5970	protein associated with differentiation 5, putative
Tb927.8.7370	25.2	10.15	7.8	Td, MMSd, Tm/T_ns	0.403	0.31	0.768	Tb927.8.7370	hypothetical protein
Tb927.7.810	32.8	47.3	36.35	No effects	1.442	1.108	0.768	Tb927.7.810	hypothetical protein, conserved
Tb927.7.1910	47.6	38.05	29.25	No effects	0.799	0.614	0.769	Tb927.7.1910	pyridoxal phosphate containing glycine decarboxylase, putative (GCVP)
Tb927.11.11630	17.9	21.85	16.8	No effects	1.221	0.939	0.769	Tb927.11.11630	hypothetical protein, conserved
Tb927.5.5000	8.5	36.85	28.35	Ti, MMSi, Tm/T_ns	4.335	3.335	0.769	Tb927.5.5000	variant surface glycoprotein (VSG, pseudogene), putative,variant surface glycoprotein, degenerate
Tb927.9.16640	22.9	22.55	17.35	No effects	0.985	0.758	0.769	Tb927.9.16640	variant surface glycoprotein (VSG), putative
Tb927.4.4190	39.4	83.7	64.4	Ti, MMSns, Tm/T_ns	2.124	1.635	0.769	Tb927.4.4190	hypothetical protein, conserved
Tb11.57.0049	23.3	20.6	15.85	No effects	0.884	0.68	0.769	Tb11.57.0049	variant surface glycoprotein (VSG, pseudogene), degenerate
Tb927.9.4350	99.9	139.25	107.15	No effects	1.394	1.073	0.769	Tb927.9.4350	hypothetical protein, conserved
Tb927.9.8620	32.3	30.15	23.2	No effects	0.933	0.718	0.769	Tb927.9.8620	hypothetical protein, conserved
Tb927.5.3410	20.1	21.05	16.2	No effects	1.047	0.806	0.77	Tb927.5.3410	hypothetical protein, conserved
Tb927.8.3950	36.2	46.45	35.75	No effects	1.283	0.988	0.77	Tb927.8.3950	hypothetical protein, conserved
Tb927.9.15660	73	92.7	71.35	No effects	1.27	0.977	0.77	Tb927.9.15660	expression site-associated gene 4 (ESAG4) protein, putative,receptor-type adenylate cyclase, putative
Tb927.10.730	157.7	74.9	57.65	Td, MMSd, Tm/T_ns	0.475	0.366	0.77	Tb927.10.730	ATP synthase, putative
Tb927.11.13650	25.4	23.45	18.05	No effects	0.923	0.711	0.77	Tb927.11.13650	cytochrome b5, putative (CYB5)
Tb927.7.3220	33.7	14.55	11.2	Td, MMSd, Tm/T_ns	0.432	0.332	0.77	Tb927.7.3220	hypothetical protein, conserved
Tb927.5.5220	6.4	18.05	13.9	Ti, MMSi, Tm/T_ns	2.82	2.172	0.77	Tb927.5.5220	variant surface glycoprotein (VSG, pseudogene), putative,variant surface glycoprotein, degenerate
Tb927.10.1250	7.1	3.7	2.85	Tns, MMSd,Tm/T_ns	0.521	0.401	0.77	Tb927.10.1250	hypothetical protein, conserved
Tb927.11.7211	26.9	31.35	24.15	No effects	1.165	0.898	0.77	Tb927.11.7211	SNF2 DNA repair protein, putative
[truncated: 7,891 more rows]
