# Supplementary material for: Genome-wide and protein kinase-focused RNAi screens reveal conserved and novel damage response pathways in Trypanosoma brucei
Source: PLoS Pathog. 2017 Jul 24;13(7):e1006477. doi: 10.1371/journal.ppat.1006477 (PMC5542689; doi:10.1371/journal.ppat.1006477)
Supplement: S2 Table — (XLSX) [file ppat.1006477.s002.xlsx]

## Sheet: DNA repair
ID	TritrypDB product description	protein comment	repair pathway	Tm/T
Tb927.11.8520	DNA polymerase kappa, putative,DNA polymerase IV, putative	PolKappa		0.187
Tb927.11.5690	SNF2 DNA repair protein, putative	ATRX-like?		0.223
Tb927.11.750	DNA repair protein, putative	rad16/rhp16?		0.315
Tb927.11.8490	DNA polymerase kappa, putative	PolKappa		0.32
Tb927.11.8500	DNA polymerase kappa, putative	PolKappa		0.356
Tb927.9.11930	DNA-repair protein, putative	XPC	NER	0.419
Tb927.11.8620	unspecified product, DNA Pol Kappa	PolKappa		0.429
Tb927.11.8580	unspecified product, DNA Pol Kappa	PolKappa		0.449
Tb927.11.8480	DNA polymerase kappa, putative,DNA polymerase IV, putative	PolKappa		0.461
Tb927.11.2550	recombinase rad51, putative	RAD51-3	HR	0.463
Tb927.11.8610	unspecified product, DNA Pol Kappa	PolKappa		0.468
Tb927.11.8570	DNA polymerase kappa, putative,DNA polymerase IV, putative	PolKappa		0.502
Tb927.9.5240	mismatch repair protein MSH3	MSH3	MMR	0.509
Tb927.11.12350	DNA photolyase, putative			0.569
Tb927.9.4390	DNA-damage inducible protein DDI1-like protein			0.573
Tb927.3.5230	DNA repair protein, putative	RAD51-6	HR	0.612
Tb927.11.6890	DNA repair and recombination helicase protein PIF1 (PIF1)	PIF1		0.64
Tb927.1.1060	hypothetical protein, conserved	Rad1 (9-1-1)		0.653
Tb927.11.16270	TFII H complex, XPB subunit, putative	XPB	NER	0.655
Tb927.11.8510	DNA polymerase kappa, putative	PolKappa		0.675
Tb927.8.7220	tousled-like kinase II (TLK2)			0.68
Tb927.6.1760	KU80 protein (KU80)	KU80	(NHEJ)	0.688
Tb927.8.5980	TFIIH complex, XPD subunit, putative	XPD	NER	0.705
Tb927.5.3670	DNA repair, putative; XPF	XPF	NER	0.707
Tb927.11.8530	DNA polymerase kappa, putative,DNA polymerase IV, putative	PolKappa		0.739
Tb927.3.5030	KU70 protein (KU70)	KU70	(NHEJ)	0.741
Tb927.7.2060	DNA repair, ERCC1	ERCC1	NER	0.746
Tb927.9.11760	DNA repair protein RAD2, putative	XPG	NER	0.754
Tb927.11.8010	DNA repair protein, putative	helicase, rad16-like?		0.755
Tb927.4.2480	8-oxoguanine DNA glycosylase, putative		BER	0.756
Tb927.6.4650	UV excision repair RAD23 protein, putative	RAD23	NER	0.777
Tb927.8.700	DNA repair and recombination helicase protein PIF7 (TbPIF7)	PIF7		0.803
Tb927.9.6010	hypothetical protein, conserved	Rad9 (9-1-1)		0.818182
Tb927.11.12090	endonuclease III, putative			0.823
Tb927.7.600	mitochondrial DNA ligase homolog, LIG k-beta			0.838
Tb927.10.3550	DNA repair helicase, putative	Rad3-like?		0.84
Tb927.8.6690	ATP-dependent DEAD/H DNA helicase recQ, putative	RECQ2		0.863
Tb927.7.4080	DNA excision repair protein, putative,SNF2 family helicase-like protein, putative	CSB	NER	0.865
Tb927.11.7030	hypothetical protein, conserved	RAD51-4	HR	0.873
Tb927.10.1270	mismatch repair protein, putative	MSH4	MMR	0.891
Tb927.11.11440	A/G-specific adenine glycosylase, putative		BER	0.902
Tb927.10.11100	putative photolyase			0.905
Tb927.3.830	flap endonuclease-1 (FEN-1), putative		BER	0.912
Tb927.7.1000	DNA repair and recombination helicase protein PIF8 (PIF8)	PIF8		0.913
Tb927.3.4280	mismatch repair protein MSH5, putative	MSH5	MMR	0.917
Tb927.11.14790	DNA repair and recombination helicase protein PIF4 (PIF4)	PIF4		0.924
Tb927.7.1690	silent information regulator 2 (SIR2RP1)			0.932
Tb927.11.8190	RAD51 protein (RAD51)	RAD51	HR	0.937
Tb927.2.5750	tyrosyl-DNA Phosphodiesterase (Tdp1), putative			0.945
Tb927.5.2020	hypothetical protein, conserved			0.978
Tb927.10.12020	hypothetical protein, conserved	RAD51-5	HR	0.98
Tb927.8.2960	HUS1 protein (HUS1)	incorrect annotation		0.985
Tb927.11.11800	DNA repair and recombination helicase protein PIF3 (TbPIF3)	PIF3		0.99
Tb927.9.2800	hypothetical protein, conserved			1.02
Tb927.8.3560	DNA repair and recombination helicase protein PIF5 (TbPIF5)	PIF5		1.02
Tb927.1.1660	hypothetical protein, conserved			1.027
Tb927.3.4160	hypothetical protein, conserved			1.028
Tb927.6.5110	damage-specific DNA binding protein, putative	DDB	NER	1.028
Tb927.6.3580	ATP-dependent DEAD/H DNA helicase recQ, putative	RECQ1		1.036
Tb927.2.4390	endo/exonuclease Mre11 (MRE11)	MRE11	HR	1.036
Tb927.10.5210	TFIIH basal transcription factor subunit (p52)			1.037
Tb927.10.14880	hypothetical protein, conserved			1.041
Tb927.8.6740	DNA repair protein, putative	MUS81		1.053
Tb927.8.2230	hypothetical protein, conserved	Hus1 (9-1-1)		1.083
Tb927.6.4780	DNA ligase I, putative			1.102
Tb927.8.3220	exonuclease, putative			1.107
Tb927.11.12600	ATP-dependent DNA helicase, putative			1.118
Tb927.10.1710	DNA polymerase eta, putative			1.118
Tb927.11.6900	DNA repair and recombination helicase protein PIF2 (TbPIF2)	PIF2		1.136
Tb927.2.2260	phosphatidylinositol kinase related protein, putative	ATM		1.17
Tb927.3.1220	hypothetical protein, conserved			1.23
Tb927.9.14330	mismatch repair protein PMS1, putative,mismatch repair protein	PMS1	MMR	1.279
Tb927.11.9330	helicase-like protein			1.291
Tb927.11.6750	DNA ligase, putative			1.31
Tb927.9.9620	DMC1 protein, putative	DMC1		1.328
Tb927.11.8210	RAD50 DNA repair-like protein	RAD50		1.352
Tb927.3.5100	TFIIH XPB subunit, homologue 2	XPBz	NER	1.361
Tb927.10.6860	endonuclease V, putative			1.386
Tb927.10.4480	DNA damage repair protein, putative			1.393
Tb927.6.4770	protein mkt1, putative			1.422
Tb927.5.2780	mitochondrial DNA polymerase beta		BER	1.423
Tb927.8.6540	TFIIH basal transcription factor subunit (p44)			1.44
Tb927.10.5170	hypothetical protein, conserved			1.46
Tb927.1.640	BRCA2	BRCA2	HR	1.483
Tb927.7.610	mitochondrial DNA ligase homolog, LIG k-alpha			1.489
Tb927.8.6840	mismatch repair protein MLH1 (MLH1)	MLH1	MMR	1.612
Tb927.8.5510	apurinic/apyrimidinic endonuclease, putative			1.686
Tb927.10.13970	uracil-DNA glycosylase, putative			1.742
Tb927.11.10640	AP DNA lyase, putative			1.754
Tb927.10.910	DNA repair and recombination helicase protein PIF6 (TbPIF6)	PIF6		1.77
Tb927.11.14680	phosphatidylinositol 3-related kinase, putative	ATR		1.875
Tb927.10.6410	mismatch repair protein MSH8, putative,mismatch repair protein	MSH6	MMR	1.893
Tb927.10.11020	DNA mismatch repair protein MSH2	MSH2	MMR	2.31

## Sheet: Base excision repair
ID	TritrypDB product description	protein comment	Tm/T
Tb927.10.6550	hypothetical protein, conserved	PARP?	0.585
Tb927.4.2480	8-oxoguanine DNA glycosylase, putative	OGG1	0.756
Tb927.5.2790	mitochondrial DNA polymerase beta-PAK (Pol beta-PAK)		0.786
Tb927.11.11440	A/G-specific adenine glycosylase, putative		0.902
Tb927.3.830	flap endonuclease-1 (FEN-1), putative		0.912
Tb927.5.3050	poly(ADP-ribose) polymerase, putative	PARP	0.952
Tb927.5.2780	mitochondrial DNA polymerase beta		1.423
Tb927.8.5510	apurinic/apyrimidinic endonuclease, putative		1.686
Tb927.10.13970	uracil-DNA glycosylase, putative		1.742
Tb927.11.10640	AP DNA lyase, putative		1.754

## Sheet: Helicase
[Gene ID]	[Product Description]	comment	DNA/RNA	Tm/T
Tb927.11.5690	SNF2 DNA repair protein, putative,SNF2 family protein	ATRX-like?	d	0.222892
Tb927.11.750	DNA repair protein, putative	rad16-like?	d	0.314653
Tb927.7.7300	ATP-dependent DEAD/H RNA helicase, putative		r	0.450766
Tb927.11.12930	DEAD-box helicase, putative		d	0.486301
Tb927.11.5260	SNF2 DNA repair protein, putative,SNF2 family protein		d	0.585317
Tb927.11.6890	DNA repair and recombination helicase protein PIF1 (PIF1)	PIF1	d	0.639903
Tb927.11.16270	DNA repair helicase transcription factor II H complex, XPB subunit, putative	XPB	d	0.655491
Tb927.6.1760	KU80 protein (KU80)		d	0.688098
Tb927.5.3940	helicase, putative		d	0.688141
Tb927.10.10380	ATP-dependent DEAD/H RNA helicase, putative		r	0.699277
Tb927.8.5980	TFIIH complex, XPD subunit, putative	XPD	d	0.704839
Tb927.11.16570	ATP-dependent DEAD/H RNA helicase, putative		r	0.708333
Tb927.3.5030	KU70 protein (KU70)		d	0.740652
Tb927.11.14630	RNA helicase, putative,DEAD/DEAH box helicase, putative		r	0.74375
Tb927.10.12310	helicase-like protein		d	0.748864
Tb927.11.8010	DNA repair protein, putative	Rad16-like?	d	0.754911
Tb927.11.7211	SNF2 DNA repair protein		d	0.770335
Tb927.4.2390	ATP-dependent RNA helicase, putative		r	0.774158
Tb927.8.700	DNA repair and recombination helicase protein PIF7 (TbPIF7)	PIF7	d	0.80323
Tb927.3.620	ATP-dependent DEAD/H RNA helicase, putative		r	0.815562
Tb927.11.7070	ATP-dependent DEAD/H RNA helicase, putative		r	0.818299
Tb927.5.1150	RNA helicase Prp43		r	0.826797
Tb927.10.3550	DNA repair helicase, putative	Rad3-like?	d	0.840034
Tb927.8.6690	ATP-dependent DEAD/H DNA helicase recQ, putative	RECQ2	d	0.862867
Tb927.7.4080	DNA excision repair protein, putative,SNF2 family helicase-like protein, putative	CSB	d	0.864504
Tb927.11.15460	ATP-dependent DEAD/H RNA helicase, putative		r	0.887097
Tb927.4.3020	ATP-dependent DEAH-box RNA helicase, putative		r	0.902024
Tb927.11.5730	pre-mRNA splicing factor, putative,ATP- dependent RNA helicase, putative		r	0.903529
Tb927.7.1000	DNA repair and recombination helicase protein PIF8 (PIF8)	PIF8	d	0.913
Tb927.11.14790	DNA repair and recombination helicase protein PIF4 (TbPIF4)	PIF4	d	0.924449
Tb927.10.5280	pre-mRNA splicing factor DEAH-box RNA helicase, putative		r	0.9312
Tb927.7.4650	SNF2 DNA repair protein, putative	JBP2	d	0.943324
Tb927.7.1090	hypothetical protein, conserved			0.950324
Tb927.5.1560	ATP-dependent DEAD/H RNA helicase, putative		r	0.951334
Tb927.11.12110	RNA helicase, putative		r	0.961644
Tb927.5.2140	regulator of nonsense transcripts UPF1		r	0.981528
Tb927.11.11800	DNA repair and recombination helicase protein PIF3 (TbPIF3)	PIF3	d	0.989703
Tb927.8.3830	ATP-dependent DEAD/H RNA helicase, putative,mitochondrial		r	0.99793
Tb927.8.3560	DNA repair and recombination helicase protein PIF5 (PIF5)	PIF5	d	1.02041
Tb927.3.3090	helicase, putative			1.03069
Tb927.6.3580	ATP-dependent DEAD/H DNA helicase recQ, putative	RECQ1	d	1.03551
Tb927.11.8870	mitochondrial DEAD box protein,KREH1 (KREH1)		r	1.05573
Tb927.3.2140	transcription activator, putative		r	1.07273
Tb927.7.2970	ATP-dependent DEAD/H RNA helicase, putative		r	1.07808
Tb927.8.1510	ATP-dependent DEAD/H RNA helicase, putative		r	1.10467
Tb927.11.12600	ATP-dependent DNA helicase, putative		d	1.11765
Tb927.5.2290	ATP-dependent RNA helicase, putative		r	1.12894
Tb927.11.6900	DNA repair and recombination helicase protein PIF2 (TbPIF2)	PIF2	d	1.13578
Tb927.6.740	ATP-dependent DEAH-box RNA helicase, putative		r	1.14269
Tb927.4.2720	ATP dependent DEAD-box helicase (RH)		r	1.15028
Tb927.10.14550	ATP-dependent DEAD/H RNA helicase, putative		r	1.15658
Tb927.10.6630	ATP-dependent DEAD/H RNA helicase HEL64, putative (HEL64)		r	1.15678
Tb927.8.3350	DNA polymerase theta (helicase domain only), putative	HELQ	d	1.175
Tb927.11.4380	ATP-dependent RNA helicase, putative,DEAD/DEAH box RNA helicase, putative		r	1.19966
Tb927.4.3890	ATP-dependent RNA helicase, putative		r	1.20259
Tb927.3.5440	SNF2 DNA repair protein, putative		d	1.20737
Tb927.11.5430	DNA repair and recombination protein RAD54, putative		d	1.21698
Tb927.1.1620	ATP-dependent DEAD/H RNA helicase, putative		r	1.22205
Tb927.4.1990	RNA helicase, putative,mitochondrial, putative		r	1.26119
Tb927.6.4600	pre-mRNA splicing factor ATP-dependent RNA helicase, putative,ATP-dependent RNA helicase, putative		r	1.28729
Tb927.11.9330	helicase-like protein			1.2907
Tb927.10.7280	pre-mRNA splicing factor ATP-dependent RNA helicase, putative,RNA helicase, putative		r	1.30282
Tb927.3.5100	TFIIH complex, XPB subunit, putative homologue 2	XPBz	d	1.36137
Tb927.5.4420	nucleolar RNA helicase II, putative,nucleolar RNA helicase Gu, putative		r	1.37645
Tb927.10.6260	ATP-dependent DEAD/H RNA helicase, putative		r	1.38184
Tb927.11.10730	SNF2 DNA repair protein, putative,ATP-dependent helicase, putative		d	1.39942
Tb927.10.15360	hypothetical protein, conserved			1.43761
Tb927.10.540	ATP-dependent DEAD/H RNA helicase, putative,DEAD box RNA helicase, putative		r	1.45399
Tb927.10.9130	pre-mRNA splicing factor ATP-dependent RNA helicase, putative		r	1.47009
Tb927.11.13810	ATP-dependent DEAD/H RNA helicase, putative,ATP- dependent RNA helicase, putative		r	1.49046
Tb927.4.2630	ATP-dependent DEAD/H RNA helicase, putative		r	1.51446
Tb927.4.1500	RNA editing associated helicase 2 (REH2)		r	1.52424
Tb927.5.3600	ATP-dependent DEAD/H RNA helicase, putative		r	1.53922
Tb927.9.13610	helicase, putative			1.5589
Tb927.10.6290	ATP-dependent DEAD/H RNA helicase, putative		r	1.57005
Tb927.11.4980	ATP-dependent DEAD/H RNA helicase, putative,ATP- dependent RNA helicase, putative		r	1.57493
Tb927.1.4630	cyclin-like F-box protein (CFB1E)			1.67254
Tb927.10.7080	ATP-dependent DEAD/H RNA helicase, putative,RNA helicase, putative		r	1.68452
Tb927.9.10960	ATP-dependent DEAD/H RNA helicase, putative		r	1.68586
Tb927.10.9780	ATP-dependent DEAD/H RNA helicase, putative,ATP- dependent RNA helicase, putative		r	1.7443
Tb927.10.1720	ATP-dependent DEAD/H RNA helicase, putative		r	1.74952
Tb927.10.910	DNA repair and recombination helicase protein PIF6 (TbPIF6)	PIF6	d	1.77033
Tb927.11.1980	zinc finger protein family member, putative (ZC3H41)		r	1.77636
Tb927.5.4270	ATP-dependent DEAD/H RNA helicase, putative		r	1.87426
Tb927.6.920	helicase, putative			1.88172
Tb927.10.7440	MTR4 (MTR4)		r	2.01651
Tb927.3.2600	ATP-dependent DEAD/H RNA helicase, putative		r	2.26
Tb927.8.1090	NPAPL (NPAPL)		r	2.46121
Tb927.2.1810	transcription silencer (ISWI)		d	2.47785
Tb927.9.12510	ATP-dependent DEAD/H RNA helicase, putative (DED1)		r	3.79054
Tb927.11.8770	ATP-dependent RNA helicase FAL1, putative		r	3.80405
Tb927.4.2000	ruvB-like DNA helicase, putative,ATP-dependent DNA helicase, putative		d	5.52083
Tb927.10.3990	DHH1 (DHH1)		r	#VALUE!
Tb927.4.1270	ruvB-like DNA helicase, putative		d	#VALUE!
Tb927.9.4680	ATP-dependent DEAD box helicase, putative	EIF4a?	r	#VALUE!

## Sheet: DNA Polymerase
Gene ID	tritrypDB Product Description	protein comment	Tm/T
Tb927.11.8520	DNA polymerase kappa, putative,DNA polymerase IV, putative		0.187
Tb927.11.8490	DNA polymerase kappa, putative		0.32
Tb927.11.8500	DNA polymerase kappa, putative		0.356
Tb927.11.8620	DNA Polymerase Kappa		0.429
Tb927.11.8580	DNA Polymerase Kappa		0.449
Tb927.8.3290	DNA polymerase zeta catalytic subunit, putative	POLZ subunit Rev3	0.454
Tb927.11.8480	DNA polymerase kappa, putative,DNA polymerase IV, putative		0.461
Tb927.11.8610	DNA Polymerase Kappa		0.468
Tb927.11.8570	DNA polymerase kappa, putative,DNA polymerase IV, putative		0.502
Tb927.10.6550	hypothetical protein, conserved	PARP?	0.585
Tb927.11.4890	hypothetical protein, conserved	Poly(A) Pol subunit?	0.63
Tb927.11.8510	DNA polymerase kappa, putative		0.675
Tb927.9.15030	DNA polymerase epsilon subunit b, putative		0.735
Tb927.11.8530	DNA polymerase kappa, putative,DNA polymerase IV, putative		0.739
Tb927.11.5550	DNA polymerase theta, putative		0.741
Tb927.5.2790	mitochondrial DNA polymerase beta-PAK (Pol beta-PAK)		0.786
Tb927.5.4070	hypothetical protein, conserved	PrimPol2	0.822
Tb927.3.3910	hypothetical protein, conserved		0.862
Tb927.9.14660	SLACS reverse transcriptase, putative		0.909
Tb927.9.12040	hypothetical protein, conserved		0.917
Tb927.5.3050	poly(ADP-ribose) polymerase, putative	PARP	0.952
Tb927.3.3160	poly(A) polymerase,polynucleotide adenylyltransferase (PAP)		0.963
Tb927.10.980	hypothetical protein, conserved		0.972
Tb927.11.14890	hypothetical protein, conserved		0.984
Tb927.9.10680	hypothetical protein, conserved		0.993
Tb927.1.1660	hypothetical protein, conserved		1.027
Tb927.7.3990	mitochondrial DNA polymerase I protein C (TbPOL1C)		1.088
Tb927.10.1710	DNA polymerase eta, putative		1.118
Tb927.11.10190	telomerase reverse transcriptase, putative		1.12
Tb927.8.3350	DNA polymerase theta (helicase domain only), putative		1.175
Tb927.10.3110	DNA primase large subunit, putative		1.259
Tb927.8.4880	DNA polymerase alpha catalytic subunit,DNA polymerase I		1.363
Tb927.10.4480	DNA damage repair protein, putative		1.393
Tb927.5.2780	mitochondrial DNA polymerase beta		1.423
Tb927.10.2520	hypothetical protein, conserved	PrimPol1	1.567
Tb927.9.10440	DNA polymerase epsilon catalytic subunit, putative		1.832
Tb927.1.4010	Mitochondrial primase 2		1.898
Tb927.8.2550	mitochondrial DNA primase (PRI1)		1.976
Tb927.3.1130	DNA polymerase delta subunit 2, putative		2.131
Tb927.2.1800	DNA polymerase delta catalytic subunit, putative		2.203
Tb927.2.2990	hypothetical protein, conserved		3.531
Tb927.9.13460	hypothetical protein, conserved		5.874
Tb927.11.3480	hypothetical protein, conserved		#VALUE!

## Sheet: DNA replication
Gene ID	tritryDB Product Description	protein comment	Tm/T
Tb927.10.10410	DNA replication licensing factor MCM8, putative	MCM8	0.289
Tb927.8.3290	DNA polymerase zeta catalytic subunit, putative		0.454
Tb927.10.13380	hypothetical protein, conserved	ORC4	0.593
Tb927.11.10240	hslVU complex proteolytic subunit, putative,hslVU complex proteolytic subunit, threonine peptidase, Clan T(1), family T1B		0.628
Tb927.8.7220	tousled-like kinase II (TLK2)		0.68
Tb927.11.5650	replication factor C, subunit 1, putative,replication factor C large subunit, putative		0.728
Tb927.3.4810	DNA replication complex GINS protein SLD5, putative		0.735
Tb927.9.15030	DNA polymerase epsilon subunit b, putative		0.735
Tb927.11.5550	DNA polymerase theta (POLN), putative	POLN	0.741
Tb927.10.7980	hypothetical protein, conserved	ORC-Tb7980	0.751
Tb927.5.2790	mitochondrial DNA polymerase beta-PAK (Pol beta-PAK)		0.786
Tb927.9.1730	hypothetical protein, conserved	MCM10	0.816
Tb927.5.4070	hypothetical protein, conserved		0.822
Tb927.7.600	mitochondrial DNA ligase homolog, LIG k-beta		0.838
Tb927.11.9520	DNA topoisomerase III, putative		0.876
Tb927.1.240	retrotransposon hot spot protein (RHS, pseudogene), putative		0.877
Tb927.11.7860	DNA replication licensing factor MCM2, putative	MCM2	0.884
Tb927.10.16200	hypothetical protein, conserved		0.893
Tb927.10.1900	DNA topoisomerase IA, putative		0.907
Tb927.9.14660	SLACS reverse transcriptase, putative		0.909
Tb927.1.500	retrotransposon hot spot protein (RHS, pseudogene), putative		0.939
Tb927.11.9170	DNA topoisomerase III, putative		0.96
Tb927.11.3260	mitochondrial DNA polymerase I protein D, putative (POLID)		0.967
Tb927.4.2950	mitochondrial DNA polymerase I protein A, putative		0.981
Tb927.11.14890	hypothetical protein, conserved		0.984
Tb927.8.3560	DNA repair and recombination helicase protein PIF5 (PIF5)		1.02
Tb927.7.1770	hypothetical protein, conserved	MCM-BP	1.082
Tb927.7.3990	mitochondrial DNA polymerase I protein C (TbPOL1C)		1.088
Tb927.10.4980	ubiquitin-like protein DSK2, putative (DSK2)		1.092
Tb927.6.4780	DNA ligase I, putative		1.102
Tb927.11.12600	ATP-dependent DNA helicase, putative		1.118
Tb927.11.10190	telomerase reverse transcriptase, putative		1.12
Tb927.11.2710	cell division cycle 45 (CDC45), putative		1.123
Tb927.11.7216	origin recognition complex subunit 1 (ORC1), putative (orc1)	ORC1/CDC6	1.126
Tb927.11.6900	DNA repair and recombination helicase protein PIF2 (TbPIF2)		1.136
Tb927.11.7350	histone H2B variant, putative (H2BVAR)		1.137
Tb927.4.5180	tousled-like kinase I (TLK1)		1.15
Tb927.9.2030	hypothetical protein, conserved	ORC1B	1.162
Tb927.4.4680	GINS complex subunit Psf3, putative		1.19
Tb927.9.9600	DNA replication licensing factor MCM9, putative	MCM9	1.204
Tb927.11.5570	DNA replication licensing factor MCM5, putative	MCM5	1.231
Tb927.10.3110	DNA primase large subunit, putative		1.259
Tb927.11.12250	DNA replication licensing factor MCM4, putative (MCM4)	MCM4	1.293
Tb927.11.6750	DNA ligase, putative		1.31
Tb927.9.4530	hypothetical protein, conserved	ORC-Tb3120	1.357
Tb927.8.4880	DNA polymerase alpha catalytic subunit,DNA polymerase I		1.363
Tb927.5.2780	mitochondrial DNA polymerase beta		1.423
Tb927.6.3890	replication factor C, subunit 2, putative		1.484
Tb927.2.3930	DNA replication licensing factor MCM3, putative	MCM3	1.488
Tb927.7.610	mitochondrial DNA ligase homolog, LIG k-alpha		1.489
Tb927.11.10460	hypothetical protein, conserved		1.576
Tb927.11.7840	ribonucleoside-diphosphate reductase large chain (RNR1)		1.584
Tb927.11.4690	mitochondrial DNA polymerase I protein B (POLIB)		1.647
Tb927.9.10440	DNA polymerase epsilon catalytic subunit, putative		1.832
Tb927.11.11640	DNA replication licensing factor MCM6, putative	MCM6	1.892
Tb927.1.4010	primase 2		1.898
Tb927.8.2550	mitochondrial DNA primase (PRI1)		1.976
Tb927.5.1520	heat shock protein HslVU, ATPase subunit HslU, putative		2.101
Tb927.11.16140	DNA replication licensing factor MCM7, putative	MCM7	2.112
Tb927.3.1130	DNA polymerase delta subunit 2, putative		2.131
Tb927.2.1800	DNA polymerase delta catalytic subunit, putative		2.203
Tb927.11.9130	replication factor A, 51kDa subunit, putative		2.577
Tb927.9.12300	replication factor C, subunit 3, putative		3.099
Tb927.11.9550	replication factor C, subunit 4, putative		9.22
Tb927.10.7990	replication factor C, subunit 5, putative,ATPase, putative		11.286

## Sheet: Chromosome
Gene ID	tritrypDB Product Description	comment	Tm/T
Tb927.6.1760	KU80 protein (KU80)		0.688098
Tb927.10.12850	ttaggg binding factor	TRF	0.7
Tb927.11.5650	replication factor C, subunit 1, putative,replication factor C large subunit, putative		0.727586
Tb927.3.5030	KU70 protein (KU70)		0.740652
Tb927.11.11540	DNA topoisomerase II, putative (TOP2)	TOP2beta	0.762739
Tb927.5.3510	structural maintenance of chromosome 3 , putative (SMC3)		0.820423
Tb927.8.1210	hypothetical protein, conserved		0.835876
Tb927.10.7220	hypothetical protein, conserved		0.836879
Tb927.11.9520	DNA topoisomerase III, putative	TOP3alpha	0.876176
Tb927.10.1900	DNA topoisomerase IA, putative		0.90674
Tb927.10.10490	histone H2B, putative		0.919643
Tb927.5.4180	histone H4, putative		0.923077
Tb927.5.4200	histone H4, putative		0.949721
Tb927.1.2450	histone H3, putative		0.954397
Tb927.11.9170	DNA topoisomerase III, putative		0.960326
Tb927.10.10530	histone H2B, putative		0.967066
Tb927.10.10460	histone H2B, putative		0.974026
Tb927.11.370	repressor activator protein 1 (RAP1)	RAP1	0.977049
Tb927.5.3760	meiotic recombination protein spo11, putative		0.992915
Tb927.11.11550	DNA topoisomerase II, putative	TOP2alpha	1.03003
Tb927.10.740	structural maintenance of chromosome 4, putative (SMC4)		1.0342
Tb927.10.15350	histone H3 variant (h3vaR)		1.04429
Tb927.10.10590	histone H2B, putative		1.04808
Tb927.1.2510	histone H3, putative		1.09174
Tb927.1.2430	histone H3, putative		1.13131
Tb927.11.7350	histone H2B variant, putative (H2BVAR)		1.1374
Tb927.7.6900	double-strand-break repair protein rad21 homolog, putative		1.18417
Tb927.9.4900	condensin subunit 1, putative		1.23105
Tb927.10.3110	DNA primase large subunit, putative		1.25917
Tb927.7.2890	histone H2A, putative		1.28571
Tb927.5.4240	histone H4, putative		1.30435
Tb927.7.2860	histone H2A, putative		1.30769
Tb927.11.8210	RAD50 DNA repair-like protein		1.35225
Tb927.10.10340	structural maintenance of chromosome 2, putative (SMC2)		1.36047
Tb927.1.2470	histone H3, putative		1.36098
Tb927.2.2670	histone H4 variant		1.38382
Tb927.7.2910	histone H2A, putative		1.42424
Tb927.1.2490	histone H3, putative		1.44248
Tb927.1.2530	histone H3, putative		1.46377
Tb927.5.4250	histone H4, putative		1.47692
Tb927.6.3890	replication factor C, subunit 2, putative		1.48372
Tb927.8.1920	unspecified product		1.49916
Tb927.10.10500	histone H2B, putative		1.52353
Tb927.7.2840	histone H2A, putative		1.60343
Tb927.10.10520	histone H2B, putative		1.6035
Tb927.9.11850	structural maintenance of chromosome 1, putative (SMC1)		1.60558
Tb927.7.2940	histone H2A, putative		1.84211
Tb927.5.4230	histone H4, putative		1.9726
Tb927.10.10470	histone H2B, putative		2
Tb927.10.10580	histone H2B, putative		2.02846
Tb927.1.2550	histone H3, putative		2.03378
Tb927.5.4260	histone H4, putative		2.08347
Tb927.9.5590	DNA topoisomerase ii (TOP2)		2.14663
Tb927.7.2900	histone H2A, putative		2.21875
Tb927.5.4220	histone H4, putative		2.23148
Tb927.7.2880	histone H2A, putative		2.23611
Tb927.5.4190	histone H4, putative		2.28571
Tb927.7.2920	histone H2A, putative		2.35
Tb927.7.2930	histone H2A, putative		2.70536
Tb927.7.2850	histone H2A, putative		2.74
Tb927.5.4210	histone H4, putative		2.90123
Tb927.7.2830	histone H2A, putative		2.90217
Tb927.7.2820	histone H2A, putative		2.93605
Tb927.11.1880	histone H1, putative		3
Tb927.9.12300	replication factor C, subunit 3, putative		3.0987
Tb927.5.4170	histone H4, putative		3.52632
Tb927.7.2870	histone H2A, putative		4.075
Tb927.4.1330	DNA topoisomerase IB, large subunit		4.36937
Tb927.11.1790	histone H1, putative		4.94595
Tb927.11.9550	replication factor C, subunit 4, putative		9.2199
Tb927.10.10480	histone H2B, putative		#VALUE!
Tb927.10.10510	histone H2B, putative		#VALUE!
Tb927.10.10540	histone H2B, putative		#VALUE!
Tb927.10.10550	histone H2B, putative		#VALUE!
Tb927.10.10560	histone H2B, putative		#VALUE!
Tb927.10.10570	histone H2B, putative		#VALUE!
Tb927.7.6360	histone H2A variant (h2aZ)		#VALUE!

## Sheet: Chromatin
Chromatin: merge of chrom silencing, chrom modification, chrom remodelling, chrom assembly, chrom binding
Gene ID	tritrypDB Product Description	comment	Tm/T
Tb927.5.3960	arginine N-methyltransferase, type I (PRMT6)		0.527848
Tb927.4.2520	NAD dependent deacetylase, putative,transcriptional regulator, Sir2 family protein, nicotinic acid mononucleotide 5,6-dimethylbenzimidazole (cobb) protein	SIR2rp3	0.555669
Tb927.11.5260	SNF2 DNA repair protein, putative,SNF2 family protein		0.585317
Tb927.11.12440	hypothetical protein, conserved		0.624217
Tb927.10.7050	chromatin assembly factor 1 subunit B, putative	CASF1b	0.651394
Tb927.8.3140	NAD dependent deacetylase, putative,SIR2-like protein 4, putative,NAD-dependent deacetylase sirtuin 4, putative	SIR2rp2	0.665941
Tb927.8.7220	tousled-like kinase II (TLK2)		0.680328
Tb927.1.4690	arginine N-methyltransferase, type I		0.707547
Tb927.7.5490	arginine N-methyltransferase, type III (PRMT7)		0.767578
Tb927.5.2060	cell division control protein, putative		0.800341
Tb927.5.2900	histone deacetylase 4 (HDAC4)		0.800977
Tb927.10.7420	bromodomain factor 2 protein, putative	BDF2	0.827037
Tb927.1.1960	chaperone protein DNAj, putative		0.858261
Tb927.3.4880	hypothetical protein, conserved		0.871681
Tb927.6.1190	hypothetical protein, conserved		0.880478
Tb927.10.10490	histone H2B, putative		0.919643
Tb927.5.4180	histone H4, putative		0.923077
Tb927.7.1690	silent information regulator 2 (SIR2RP1)	SIR2rp1	0.932203
Tb927.9.5730	nucleosome assembly protein-like protein		0.934673
Tb927.11.11530	histone acetyltransferase, putative (HAT2)		0.935323
Tb927.10.7510	chromatin binding protein, putative		0.936324
Tb927.11.13640	J-binding protein (JBP1)	JBP1	0.937574
Tb927.7.4650	SNF2 DNA repair protein, putative	JBP2	0.943324
Tb927.5.4200	histone H4, putative		0.949721
Tb927.1.2450	histone H3, putative		0.954397
Tb927.10.10530	histone H2B, putative		0.967066
Tb927.10.10460	histone H2B, putative		0.974026
Tb927.8.5770	Elongator-like Protein 3a		1.0174
Tb927.11.15600	histone deacetylase 2 (HDAC2)		1.04072
Tb927.10.15350	histone H3 variant (h3vaR)		1.04429
Tb927.10.10590	histone H2B, putative		1.04808
Tb927.10.8310	acetyltransferase, putative		1.07631
Tb927.1.2510	histone H3, putative		1.09174
Tb927.1.2430	histone H3, putative		1.13131
Tb927.1.2210	hypothetical protein, conserved		1.13626
Tb927.11.7350	histone H2B variant, putative (H2BVAR)		1.1374
Tb927.10.1680	histone deacetylase 1 (DAC1)		1.14462
Tb927.4.5180	tousled-like kinase I (TLK1)		1.15006
Tb927.10.3560	arginine N-methyltransferase, putative		1.19713
Tb927.11.5430	DNA repair and recombination protein RAD54, putative		1.21698
Tb927.11.6780	chromatin binding protein, putative,regulator of chromatin condensation, putative (RCC1)		1.25826
Tb927.7.2890	histone H2A, putative		1.28571
Tb927.5.4240	histone H4, putative		1.30435
Tb927.7.2860	histone H2A, putative		1.30769
Tb927.1.2470	histone H3, putative		1.36098
Tb927.2.2670	histone H4 variant		1.38382
Tb927.11.10730	SNF2 DNA repair protein, putative,ATP-dependent helicase, putative,SNF2 family helicase, putative		1.39942
Tb927.7.2910	histone H2A, putative		1.42424
Tb927.1.2490	histone H3, putative		1.44248
Tb927.1.630	anti-silencing protein ASF 1 like protein, putative	ASF1B	1.45545
Tb927.1.2530	histone H3, putative		1.46377
Tb927.5.4250	histone H4, putative		1.47692
Tb927.8.1920	unspecified product		1.49916
Tb927.10.10500	histone H2B, putative		1.52353
Tb927.11.8220	aurora B kinase (AUK1)		1.528
Tb927.7.2840	histone H2A, putative		1.60343
Tb927.10.10520	histone H2B, putative		1.6035
Tb927.10.5450	nucleoplasmin-like protein (NLP)		1.63415
Tb927.8.3310	Elongator-like Protein 3b		1.75369
Tb927.7.2940	histone H2A, putative		1.84211
Tb927.10.15180	nucleosome assembly protein, putative		1.87455
Tb927.5.4230	histone H4, putative		1.9726
Tb927.10.10470	histone H2B, putative		2
Tb927.10.10580	histone H2B, putative		2.02846
Tb927.1.2550	histone H3, putative		2.03378
Tb927.5.4260	histone H4, putative		2.08347
Tb927.7.2900	histone H2A, putative		2.21875
Tb927.5.4220	histone H4, putative		2.23148
Tb927.7.2880	histone H2A, putative		2.23611
Tb927.5.4190	histone H4, putative		2.28571
Tb927.7.2920	histone H2A, putative		2.35
Tb927.2.1810	transcription silencer (ISWI)		2.47785
Tb927.7.2930	histone H2A, putative		2.70536
Tb927.7.2850	histone H2A, putative		2.74
Tb927.5.4210	histone H4, putative		2.90123
Tb927.7.2830	histone H2A, putative		2.90217
Tb927.7.2820	histone H2A, putative		2.93605
Tb927.11.1880	histone H1, putative		3
Tb927.5.4170	histone H4, putative		3.52632
Tb927.7.2870	histone H2A, putative		4.075
Tb927.11.1790	histone H1, putative		4.94595
Tb927.10.10480	histone H2B, putative		#VALUE!
Tb927.10.10510	histone H2B, putative		#VALUE!
Tb927.10.10540	histone H2B, putative		#VALUE!
Tb927.10.10550	histone H2B, putative		#VALUE!
Tb927.10.10560	histone H2B, putative		#VALUE!
Tb927.10.10570	histone H2B, putative		#VALUE!
Tb927.7.6360	histone H2A variant (h2aZ)		#VALUE!

## Sheet: glutathione
Gene ID	tritrypDB Product Description	Tm/T
Tb927.11.15920	glutathione peroxidase, putative	0.609
Tb927.10.10390	trypanothione reductase	0.759
Tb927.7.1140	trypanothione/tryparedoxin dependent peroxidase 3,glutathione peroxidase-like protein 3 (TDPX3)	0.896
Tb927.7.4000	glutathione synthetase, putative	1.072
Tb927.7.3500	glutathione-S-transferase/glutaredoxin, putative	1.178
Tb927.2.4370	trypanothione synthetase (TRYS)	1.692
Tb927.7.1130	trypanothione/tryparedoxin dependent peroxidase 2,glutathione peroxidase-like 2 (TDPX2)	2.5
Tb927.7.1120	trypanothione/tryparedoxin dependent peroxidase 1, cytosolic,glutathione peroxidase-like protein 1 (TDPX1)	#VALUE!

## Sheet: Protein kinase
Gene ID	predicted PK Family	PK name	Tm/T
Tb927.2.1820	CAMK/CAMKL		#VALUE!
Tb927.8.5950	STE		0.30765
Tb927.2.5230	CAMK		0.351947
Tb927.10.7780	CMGC/MAPK	KFR1	0.368733
Tb927.3.3920	Other/AUR	AUK2	0.373057
Tb927.6.4220	CMGC/MAPK	MAPK5	0.425641
Tb927.9.6560	Other/NAK		0.494737
Tb927.8.5390	CMGC/CDK	CRK4	0.497062
Tb927.10.1380	Other/NEK	NEK-19	0.535211
Tb927.10.11940	ABC1		0.541126
Tb927.10.5270	STE/STE7	MKK5	0.559748
Tb927.10.1910	STE/STE11		0.561885
Tb927.3.4860	STE	MKK1	0.566606
Tb927.10.12040	CMGC/MAPK		0.568609
Tb927.9.3120	STE/STE11	KinER2	0.572496
Tb927.11.11110	Other/NEK	NEK20	0.607273
Tb927.5.3420	ABC1		0.608527
Tb927.10.14300	STE/STE11		0.628129
Tb927.10.10870	CMGC		0.631785
Tb927.7.1900	CMGC/CDK	CRK7	0.647482
Tb927.3.4560	CAMK/CAMKL		0.656977
Tb927.1.3130	Unique		0.663152
Tb927.6.3430	Other/NEK	NEK-10	0.671478
Tb927.8.7220	Other/TLK	TLK2	0.680328
Tb927.10.8730	ABC1		0.687414
Tb927.10.2390	CK1/CK1		0.697696
Tb927.11.850	Bud32		0.701003
Tb927.2.2720	Unique	FlaK	0.705128
Tb927.4.5390	Other/NEK	NRKA	0.716653
Tb927.8.7450			0.717156
Tb927.9.9320	CMGC/RCK-MAPK	MOK	0.723101
Tb927.4.3770	CAMK		0.727513
Tb927.8.5500	Unique		0.728145
Tb927.11.15010	Other/NEK	NEK-21	0.73747
Tb927.10.4940	AGC/NDR	PK50	0.739377
Tb927.7.3650	STE/STE11		0.741606
Tb927.1.1930	PIKK/FRAP	Tor 4	0.744094
Tb927.10.8420	PIKK/FRAP	TOR 1	0.74717
Tb927.8.3770	CMGC/MAPK	mapk	0.748649
Tb927.10.13010	AGC/PKA	PKAC3	0.782725
Tb927.8.1780	STE/STE7		0.786885
Tb927.9.10040	Unique		0.78875
Tb927.8.6490	Other/CAMKK		0.813743
Tb927.7.3210	Unique		0.814815
Tb927.11.7210	Other/PEK	TbEIFK1	0.821678
Tb927.9.4910	AGC	TbPDK1	0.828087
Tb927.10.14800	CMGC/RCK	MAPK9	0.830811
Tb927.11.1180	CMGC/CDK	CRK6	0.838418
Tb927.9.1670	Other/AUR	AUK3	0.846535
Tb927.11.8170	CMGC/CDKL		0.848293
Tb927.11.5340	CMGC		0.852871
Tb927.2.2430	Other/CK2	CK2A2	0.861085
Tb927.11.7010	Other/CAMKK		0.861305
Tb927.11.7160	CMGC/CDK	CRK8	0.862362
Tb927.9.10920	Unique	PK6	0.869464
Tb927.4.2460	Unique		0.877646
Tb927.1.1530	STE		0.895807
Tb927.3.3080	Other/NEK	NEK6	0.898021
Tb927.10.2040	STE		0.899096
Tb927.10.3340	Unique		0.900168
Tb927.9.12880	STE/STE20	SLK2	0.902962
Tb927.8.1100	STE/STE11		0.903134
Tb927.3.1610	CMGC/CLK		0.904891
Tb927.10.1460	Unique		0.906398
Tb927.3.2690	AGC/RSK		0.906456
Tb927.11.5860	Unique		0.908184
Tb927.3.690	CMGC/RCK		0.912088
Tb927.8.6810	STE/STE11		0.916913
Tb927.6.5100	Other/PLK		0.918059
Tb927.3.5650	STE	kinER4	0.919003
Tb927.11.14070	STE/STE11	KinER1	0.919444
Tb927.9.2140	Unique		0.921776
Tb927.3.1630	CK1/CK1	CK1	0.921776
Tb927.7.6680	STE/STE11		0.924585
Tb927.11.790	Unique		0.926421
Tb927.2.4200	CMGC/CLK		0.935644
Tb927.10.13490	CAMK/CAMKL		0.943262
Tb927.8.1670	Other/NEK	NEK-14	0.946785
Tb927.10.13480	CAMK/CAMKL		0.949602
Tb927.10.16160	Unique		0.952153
Tb927.11.6690	Unique	Orph	0.956522
Tb927.10.9900	ABC1		0.957369
Tb927.3.1850	Unique		0.960233
Tb927.10.350	CMGC/DYRK	PK4	0.964571
Tb927.11.8940	CAMK	LDK	0.966071
Tb927.6.3110	CMGC/CDK	CRK11	0.968606
Tb927.10.15020	CMGC/DYRK		0.971204
Tb927.4.4590	AGC		0.972179
Tb927.5.3320	Unique		0.977763
Tb927.3.3290	Unique		0.978694
Tb927.5.3160	Unique		0.979373
Tb927.2.2120	Other/NEK	NEK-22	0.982456
Tb927.9.12400	STE/STE11	KinER3	0.983545
Tb927.9.1500	Other/NEK	NEK-15	0.992593
Tb927.7.3190	Unique		1
Tb927.11.14270	STE		1.00322
Tb927.11.2040	STE/STE11		1.00477
Tb927.7.3580	Other/NEK	NEK11	1.01381
Tb927.9.2350	Unique		1.01596
Tb927.10.5140	CMGC/MAPK	mapk	1.01695
Tb927.4.840	PDK		1.02045
Tb927.8.3550	CMGC/MAPK	mapk3	1.02315
Tb927.3.2060	STE		1.0232
Tb927.4.2500	Other/PEK	EIF2K2	1.03226
Tb927.10.14770	CAMK		1.04397
Tb927.5.3150	Unique	KinER5	1.04561
Tb927.8.5730	STE/STE20	SLK1	1.04625
Tb927.10.10350	STE/STE11		1.04709
Tb927.7.6220	CAMK		1.04927
Tb927.11.16790	CMGC/CDKL	ECK1	1.05197
Tb927.5.4430	CAMK		1.05927
Tb927.10.14420	Other/NEK	NEK16	1.06183
Tb927.10.14780	STE/STE11		1.07148
Tb927.5.1650	CMGC/DYRK		1.07375
Tb927.7.4090	CMGC/DYRK		1.07647
Tb927.8.4000	ABC1		1.08492
Tb927.11.9270	AGC	ZFK	1.08589
Tb927.10.15880	Unique		1.10147
Tb927.4.1700	CK1/TTBK		1.11642
Tb927.11.4470	Other/ULK		1.11702
Tb927.6.2450	AGC	putative pkb	1.11954
Tb927.5.2820	Other/NEK	NEK-9	1.12563
Tb927.3.1570	Unique		1.12564
Tb927.10.460	Other/NEK	NRKC	1.13112
Tb927.6.2030	STE/STE11		1.13699
Tb927.6.1780	CMGC/MAPK	MAPK4	1.13895
Tb927.11.12310	CMGC/CDK	CRK12	1.1404
Tb927.4.5180	Other/TLK	TLK1	1.15006
Tb927.11.6990	Other/CAMKK		1.15129
Tb927.6.2980	Other/PEK	TbEIFK3	1.15716
Tb927.10.16030	CMGC/MAPK	MAPK2,MPK4	1.16078
Tb927.4.4970			1.16092
Tb927.11.12420	CMGC/CLK		1.16312
Tb927.3.2440	AGC	TbPKDH	1.16636
Tb927.2.2260	PIKK/ATM	ATM	1.16968
Tb927.6.2840		RIO/RIO2	1.17368
Tb927.10.3900	CAMK/CAMKL		1.17414
Tb927.3.3190	Other/NEK	NEK7	1.18024
Tb927.6.2250	AGC	rac	1.1844
Tb927.11.8150	Other/ULK		1.20437
Tb927.8.7110	Other/NEK	NEK12.1	1.20807
Tb927.9.2240	Unique		1.20866
Tb927.10.5950	Other/NEK	NEK-17	1.23971
Tb927.8.870	CAMK/CAMKL		1.24145
Tb927.7.5770	AGC/NDR	pk53	1.24954
Tb927.7.5220	STE/STE11	Forkhead Kinase	1.25027
Tb927.10.5310	CAMK/CAMKL		1.26087
Tb927.7.2420	CMGC/GSK		1.26391
Tb927.11.9290	Unique		1.26476
Tb927.10.3230	CMGC/MAPK		1.27212
Tb927.7.3880	CMGC/DYRK		1.27273
Tb927.7.960	CMGC/SRPK		1.28527
Tb927.6.4970	CMGC/SRPK		1.29264
Tb927.11.3140	CMGC/DYRK		1.3286
Tb927.11.9190	Other/VPS15		1.33036
Tb927.10.1940	CAMK/CAMKL		1.34547
Tb927.4.800	PIKK/FRAP	TOR-LIKE1	1.35036
Tb927.8.6930	Other/NEK	NRKB	1.36795
Tb927.2.4510	CMGC/CDK	CRK9	1.38286
Tb927.3.5400		RIO/RIO1	1.38615
Tb927.7.6310	Other/PLK	PLK	1.39726
Tb927.10.5940	Other/NEK		1.39825
Tb927.8.4260	Unique		1.41263
Tb927.10.4990	CMGC/CDK	CRK2	1.47773
Tb927.3.4670	CMGC/CDK	CRK10	1.49102
Tb927.9.11100	AGC/PKA	PKAC1	1.52336
Tb927.11.8220	Other/AUR	AUK1	1.528
Tb927.11.4780	PDK		1.53963
Tb927.10.15300	Other/CAMKK		1.56447
Tb927.4.5310	Other/NEK	NEK12.2	1.5729
Tb927.4.3420	Other/WEE	Wee1	1.64255
Tb927.10.9600	CMGC/DYRK		1.78095
Tb927.7.2750	CAMK		1.78523
Tb927.8.1690	Other/NEK		1.80351
Tb927.3.5180	A6		1.86364
Tb927.11.14680	PIKK/ATR	ATR	1.875
Tb927.7.7360	CMGC/CDK	CRK2	2.0736
Tb927.11.12410	CMGC/CLK		2.09302
Tb927.11.14500	Unique		2.13559
Tb927.10.13780	CMGC/GSK	GSK3	2.47222
Tb927.9.14430	Other/CK2	CK2A1	2.48463
Tb927.4.420	PIKK/FRAP	TOR 2	2.51532
Tb927.9.1570	CAMK		2.60952
Tb927.10.1070	CMGC/CDK	CRK1	2.67769
Tb927.11.10520	Unique		2.85135
Tb927.9.11030	AGC/PKA	PKAC2	3.15476
Tb927.5.790	CK1/CK1	CK1.1	3.41808
Tb927.5.800	CK1/CK1	CK1.2	6.53198

## Sheet: Control cohorts
Gene ID		Tm/T
Intra-flagellar transport
Tb927.2.4530	hypothetical protein, conserved	1.44658
Tb927.3.1110	flagellar transport protein, putative (PIFTA1)	1.77174
Tb927.3.3000	flagellar transport protein, putative (PIFTC3)	#VALUE!
Tb927.3.5490	flagellar transport protein, putative (PIFTB2)	2.7451
Tb927.3.5550	small GTP-binding protein, putative (TbRX1)	1.90152
Tb927.5.3030	intraflagellar transport protein IFT122, putative (IFT122B)	1.3002
Tb927.6.3290	intraflagellar transport protein 20, putative (IFT20)	1.62393
Tb927.7.3370	hypothetical protein, conserved	4.10169
Tb927.9.7720	predicted tetratricopeptide repeat protein	2.0641
Tb927.10.1170	guanylate kinase, putative	2.89744
Tb927.10.2640	intraflagellar transport protein IFT81, putative	#VALUE!
Tb927.10.5380	intraflagellar transport protein IFT122, putative	1.70395
Tb927.10.11310	intraflagellar transport protein IFT55/IFT57, putative (IFT57/55)	2.43421
Tb927.10.14470	intraflagellar transport protein IFT140, putative (IFT140)	2.67647
Tb927.10.14980	intraflagellar transport protein IFT52, putative (IFT52)	1.51142
Tb927.10.14990	intraflagellar transport protein IFT80/CHE2, putative (IFT80)	#VALUE!
Tb927.11.260	predicted WD40 repeat protein (PIFTF6)	1.20149
Tb927.11.1740	intraflagellar transport protein IFT88 (IFT88)	#VALUE!
mitochondrial replication
Tb927.1.4010	Mitochondrial primase 2	1.89811
Tb927.4.2950	mitochondrial DNA polymerase I protein A, putative	0.980591
Tb927.5.2780	mitochondrial DNA polymerase beta	1.42273
Tb927.5.2790	mitochondrial DNA polymerase beta-PAK (Pol beta-PAK)	0.785904
Tb927.7.3990	mitochondrial DNA polymerase I protein C (TbPOL1C)	1.08831
Tb927.8.2550	mitochondrial DNA primase (PRI1)	1.97556
Tb927.11.3260	mitochondrial DNA polymerase I protein D, putative (POLID)	0.966741
Tb927.11.4690	mitochondrial DNA polymerase I protein B (POLIB)	1.64674
histone
Tb927.1.2450	histone H3, putative	0.954397
Tb927.1.2550	histone H3, putative	2.03378
Tb927.2.2670	histone H4 variant	1.38382
Tb927.5.4170	histone H4, putative	3.52632
Tb927.5.4180	histone H4, putative	0.923077
Tb927.7.2870	histone H2A, putative	4.075
Tb927.7.2910	histone H2A, putative	1.42424
Tb927.10.10460	histone H2B, putative	0.974026
Tb927.10.10580	histone H2B, putative	2.02846
Tb927.10.15350	histone H3 variant (h3vaR)	1.04429
Tb927.11.1790	histone H1, putative	4.94595
Tb927.11.1880	histone H1, putative	3
Tb927.11.7350	histone H2B variant, putative (H2BVAR)	1.1374
