# Supplementary material for: Genome-wide and protein kinase-focused RNAi screens reveal conserved and novel damage response pathways in Trypanosoma brucei
Source: PLoS Pathog. 2017 Jul 24;13(7):e1006477. doi: 10.1371/journal.ppat.1006477 (PMC5542689; doi:10.1371/journal.ppat.1006477)
Supplement: S3 Table — Worksheet 2 shows Gene Ontology (GO) categories, in two functional classifications, which display significant enrichment in number of genes in the <0.5 gene set relative to the expected number of genes based on total gene number in the genome. Worksheet 3 shows networks of genes that may act in the response to MMS damage, comparing RNAi data in the presence of MMS in D. melanogaster [29] and in T. brucei bloodstream form cells (this study). (XLSX) [file ppat.1006477.s003.xlsx]

## Sheet: TmT <0.5
GeneID	Tet (1 day)	Tet (T)	Tet+MMS (Tm)	Tm/T	[Product Description]	comment
Tb927.5.5320	3	3.95	NGP	#VALUE!	variant surface glycoprotein (VSG, pseudogene), putative,variant surface glycoprotein, degenerate	VSG
Tb927.6.4040	2.8	2.55	NGP	#VALUE!	hypothetical protein, conserved
Tb927.8.5430	3.9	4.55	NGP	#VALUE!	hypothetical protein, conserved
Tb04.3I12.100	13.8	2.7	NGP	#VALUE!	hypothetical protein
Tb07.26A24.210	22.8	3.35	NGP	#VALUE!	hypothetical protein
Tb927.1.2970	9.4	2.05	NGP	#VALUE!	hypothetical protein, conserved
Tb927.10.12360	23.1	4.75	NGP	#VALUE!	hypothetical protein, conserved
Tb927.10.5770	9.1	2.4	NGP	#VALUE!	valosin-containing protein homolog,Transitional endoplasmic reticulum ATPase, putative (VCP)	ATPase
Tb927.11.11990	15.4	3.45	NGP	#VALUE!	hypothetical protein
Tb927.11.15170	11.7	2.9	NGP	#VALUE!	hypothetical protein, conserved
Tb927.11.6070	20.6	4	NGP	#VALUE!	hypothetical protein, conserved
Tb927.11.650	30.8	4.1	NGP	#VALUE!	hypothetical protein, conserved
Tb927.2.1820	15.8	2.9	NGP	#VALUE!	protein kinase, putative	kinase-associated
Tb927.6.5290	5.8	2.05	NGP	#VALUE!	variant surface glycoprotein (VSG, pseudogene), putative,variant surface glycoprotein, degenerate	VSG
Tb927.7.2110	12.8	2.45	NGP	#VALUE!	hypothetical protein, conserved
Tb927.8.1750	41.6	3.25	NGP	#VALUE!	hypothetical protein, conserved
Tb927.9.16240	10.3	2.2	NGP	#VALUE!	variant surface glycoprotein (VSG), interrupted degenerate and frameshifted fragment	VSG
Tb927.5.4390	56.5	55.8	8.5	0.152	hypothetical protein, conserved
Tb927.10.14590	26.4	28.95	4.9	0.169	hypothetical protein, conserved
Tb927.3.220	21.3	102	17.75	0.174	variant surface glycoprotein (VSG, pseudogene), putative,variant surface glycoprotein, degenerate	VSG
Tb927.9.10230	41.8	68.45	12.25	0.179	hypothetical protein, conserved
Tb927.9.5400	85.8	112.25	20.75	0.185	hypothetical protein, unlikely
Tb927.10.8340	19.6	41.1	7.6	0.185	hypothetical protein
Tb927.11.8520	36.4	42.2	7.9	0.187	DNA polymerase kappa, putative,DNA polymerase IV, putative	replication-associated
Tb927.10.8560	12.6	11.1	2.2	0.198	small GTPase, putative (RAB23)	RAB/ras/GTPase
Tb927.10.10820	16.9	27.05	5.45	0.201	hypothetical protein, conserved
Tb927.9.2280	19.5	55.35	11.75	0.212	hypothetical protein, conserved
Tb927.1.2920	5.6	10.2	2.2	0.216	hypothetical protein, unlikely
Tb927.10.1440	21.8	31.45	6.8	0.216	hypothetical protein, conserved
Tb927.11.17490	7.9	13.45	2.95	0.219	variant surface glycoprotein (VSG), point mutation	VSG
Tb927.11.5690	31.9	24.9	5.55	0.223	SNF2 DNA repair protein, putative,SNF2 family protein	repair-associated
Tb927.8.1660	15.7	12.25	2.75	0.224	procyclin-associated gene (pseudogene), putative	PAG
Tb927.11.19160	12.9	13.85	3.2	0.231	variant surface glycoprotein (VSG, pseudogene), putative	VSG
Tb927.1.4240	32	34.55	8.5	0.246	hypothetical protein, unlikely
Tb927.5.3550	13.1	10.25	2.55	0.249	hypothetical protein, conserved
Tb927.10.12960	8.6	21.1	5.3	0.251	ras-related protein rab-5,small GTPase, putative (RAB5A)	RAB/ras/GTPase
Tb927.9.13170	107.7	105.25	27.6	0.262	hypothetical protein, unlikely
Tb927.7.3470	9.3	19.9	5.45	0.274	p22 protein precursor, putative	unknown
Tb927.10.10790	36	24.75	6.85	0.277	hypothetical protein
Tb927.11.11300	28.7	21.9	6.2	0.283	hypothetical protein, conserved
Tb927.1.3370	17.2	50.75	14.55	0.287	hypothetical protein, unlikely
Tb927.10.10410	7.3	7.45	2.15	0.289	DNA replication licensing factor MCM8, putative	repair-associated
Tb927.10.3710	22.7	20.45	5.95	0.291	proteasome activator protein PA26	proteasome
Tb927.8.1730	36.2	34.95	10.2	0.292	hypothetical protein, conserved
Tb927.5.550	8391	160.8	47	0.292	vacuolar ATP synthase, putative	ATPase
Tb927.9.3250	19.6	9.45	2.8	0.296	hypothetical protein, unlikely
Tb927.11.18400	28.4	38.7	11.5	0.297	variant surface glycoprotein (VSG), pseudogene	VSG
Tb927.11.13870	31.4	68.6	20.5	0.299	hypothetical protein, conserved
Tb927.11.6800	7.5	21.05	6.35	0.302	hypothetical protein, conserved
Tb927.9.17550	33.5	37.4	11.5	0.307	variant surface glycoprotein (VSG, pseudogene), putative,variant surface glycoprotein (VSG), interrupted fragment (VSG22)	VSG
Tb927.8.5950	54.3	90.85	27.95	0.308	protein kinase, putative	kinase-associated
Tb927.3.2580	13	43.6	13.5	0.31	hypothetical protein, conserved
Tb927.1.3650	22.2	115	35.8	0.311	hypothetical protein, unlikely
Tb927.10.5960	34.1	17.8	5.6	0.315	engulfment and cell motility domain 2, putative	unknown
Tb927.11.750	76.8	85.65	26.95	0.315	DNA repair protein, putative	repair-associated
Tb927.11.8490	20.8	40.6	13	0.32	DNA polymerase kappa, putative	replication-associated
Tb927.9.8940	26.3	13.25	4.25	0.321	hypothetical protein, unlikely
Tb927.10.15780	33.9	43.25	14.2	0.328	hypothetical protein, conserved
Tb927.10.14810	11.6	24.6	8.1	0.329	hypothetical protein, conserved
Tb927.9.14970	5.6	42.15	13.9	0.33	hypothetical protein, unlikely
Tb927.1.930	10.8	13.25	4.4	0.332	hypothetical protein, unlikely
Tb927.9.1170	37.6	54.9	18.35	0.334	variant surface glycoprotein (VSG, pseudogene), putative,variant surface glycoprotein (VSG), degenerate frameshifted	VSG
Tb927.11.8020	24.4	25.4	8.55	0.337	hypothetical protein, conserved
Tb927.9.14610	22.4	20.25	6.85	0.338	hypothetical protein, unlikely
Tb927.6.5800	NGP	13.4	4.55	0.34	variant surface glycoprotein (VSG, pseudogene), putative,variant surface glycoprotein, fragment	VSG
Tb927.11.570	18.5	31.6	10.75	0.34	hypothetical protein, conserved
Tb927.11.3040	6.4	7.4	2.55	0.345	hypothetical protein
Tb927.11.7540	13.9	11	3.8	0.345	electron-transfer-flavoprotein, alpha polypeptide, putative	unknown
Tb927.11.13110	44.5	66.25	22.95	0.346	hypothetical protein, conserved
Tb927.10.650	16.5	7.85	2.75	0.35	TAX-2	unknown
Tb927.2.5230	19.2	68.05	23.95	0.352	protein kinase, putative	kinase-associated
Tb927.11.20620	11.4	14.2	5	0.352	variant surface glycoprotein (VSG, pseudogene), putative	VSG
Tb927.8.3090	8.2	17.45	6.15	0.352	hypothetical protein, conserved
Tb927.9.16780	42.8	41.25	14.55	0.353	variant surface glycoprotein (VSG, pseudogene), putative,variant surface glycoprotein (VSG), point- mutated fragment	VSG
Tb927.11.8500	31.2	29.25	10.4	0.356	DNA polymerase kappa, putative	replication-associated
Tb927.11.17620	11.2	8.85	3.15	0.356	variant surface glycoprotein (VSG), fragment	VSG
Tb927.1.2050	32.8	45.15	16.15	0.358	hypothetical protein, unlikely
Tb927.6.5640	4.5	9.2	3.3	0.359	variant surface glycoprotein (VSG, pseudogene), putative,variant surface glycoprotein, degenerate	VSG
Tb927.6.4170	7.8	20.05	7.2	0.359	hypothetical protein, conserved
Tb927.10.4280	32.9	89.4	32.45	0.363	hypothetical protein, conserved
Tb927.9.8550	37.3	14.95	5.45	0.365	hypothetical protein, conserved
Tb927.8.3210	21.9	7.8	2.85	0.365	hypothetical protein, conserved
Tb927.9.4830	15.9	24.8	9.1	0.367	hypothetical protein, unlikely
Tb927.10.7780	29.3	92.75	34.2	0.369	mitogen-activated protein kinase 1, putative	kinase-associated
Tb927.4.2670	37.4	57.9	21.4	0.37	pyroglutamyl-peptidase I (PGP), putative,cysteine peptidase, Clan CF, family C15, putative	unknown
Tb927.5.287b	12.9	17.15	6.35	0.37	galactokinase (pseudogene)	unknown
Tb927.11.11870	28.5	22.55	8.4	0.373	hypothetical protein, conserved
Tb927.3.820	10.7	22.55	8.4	0.373	hypothetical protein, conserved
Tb927.11.18380	9.4	15.7	5.85	0.373	Variant Surface Glycoprotein, putative	VSG
Tb927.9.16720	29.9	47.75	17.8	0.373	variant surface glycoprotein (VSG, pseudogene), putative,variant surface glycoprotein (VSG), frameshifted and degenerate	VSG
Tb927.3.3920	11.4	19.3	7.2	0.373	serine/threonine-protein kinase, putative,protein kinase, putative	kinase-associated
Tb927.3.3240	23.4	79.9	29.85	0.374	hypothetical protein, conserved
Tb927.3.670	8.1	15.15	5.7	0.376	hypothetical protein
Tb927.10.12810	56.3	25.65	9.8	0.382	cholinephosphate cytidylyltransferase A, putative	unknown
Tb927.3.2380	28.6	83.45	32.05	0.384	hypothetical protein, conserved
Tb927.9.3750	28.8	34.85	13.55	0.389	hypothetical protein, conserved
Tb927.11.6390	21.9	20.15	7.9	0.392	hypothetical protein, conserved
Tb927.10.14040	10.1	7	2.75	0.393	vacuolar ATP synthase subunit c, putative	ATPase
Tb927.8.3790	35.1	36.25	14.3	0.394	paraflagellar rod component, putative (PFC2)	unknown
Tb927.4.550	22.5	36.05	14.25	0.395	hypothetical protein, conserved
Tb927.11.18710	10.5	7.05	2.8	0.397	hypothetical protein, conserved
Tb927.8.4620	22.5	36.7	14.6	0.398	small GTP-binding protein Rab7, putative (Trab7)	RAB/ras/GTPase
Tb927.11.18770	22.7	42.45	16.95	0.399	variant surface protein (VSG), putative	VSG
Tb927.1.4440	46.1	91.35	36.5	0.4	hypothetical protein, conserved
Tb927.7.1720	27.5	70.05	28	0.4	HIRA-interacting protein 5, putative (HIRIP5)	unknown
Tb927.10.15130	28.4	42.45	17.05	0.402	synaptobrevin-type vesicle transport protein, putative,protein SLY2 (SEC22)	unknown
Tb927.7.6500	5.9	12.4	5	0.403	variant surface glycoprotein (VSG), putative	VSG
Tb927.9.3030	18.2	18.95	7.65	0.404	hypothetical protein, conserved
Tb927.5.3060	13.7	23.15	9.35	0.404	hypothetical protein, conserved
Tb927.1.4930	58.6	108.65	43.9	0.404	hypothetical protein, unlikely
Tb927.3.3100	19.5	10.7	4.35	0.407	peptidyl-prolyl cis-trans isomerase NIMA-interacting 4, putative	unknown
Tb927.5.1370	22.2	48.9	20	0.409	cyclophilin-type peptidyl-prolyl cis-trans isomerase, putative,PPIase, putative,rotamase, putative,cyclosporin A-binding protein, putative,peptidyl-prolyl cis-trans isomerase, putative (PPIase)	unknown
Tb927.1.3280	24.2	19.9	8.15	0.41	septum formation protein MAF homologue, putative	unknown
Tb927.10.12610	33.1	53.6	22	0.41	hypothetical protein
Tb927.9.17980	5.5	78.3	32.15	0.411	variant surface glycoprotein (VSG, pseudogene), putative,variant surface glycoprotein (VSG), degenerate	VSG
Tb927.7.6020	47.4	50.2	20.65	0.411	hypothetical protein
Tb927.11.10070	21.9	5.9	2.45	0.415	hypothetical protein, conserved
Tb927.5.4900	29.5	85.95	35.7	0.415	variant surface glycoprotein (VSG, pseudogene), putative,variant surface glycoprotein, frameshift	VSG
Tb927.10.3150	13.1	23.55	9.8	0.416	N-acetyltransferase, putative	unknown
Tb927.10.2840	7.3	5.15	2.15	0.417	ribosomal protein S25, putative	ribosome
Tb927.6.3520	27.4	86.7	36.25	0.418	hypothetical protein, conserved
Tb927.5.1030	16.1	43.35	18.15	0.419	hypothetical protein, conserved
Tb927.9.11930	46	68.25	28.6	0.419	DNA-repair protein, putative	repair-associated
Tb927.4.1240	10.2	9.9	4.15	0.419	hypothetical protein
Tb927.9.17240	13.8	9.9	4.15	0.419	variant surface glycoprotein (VSG, pseudogene), putative,variant surface glycoprotein (VSG), degenerate and frameshifted fragment (VSG47)	VSG
Tb927.5.2830	64	72.9	30.6	0.42	hypothetical protein, conserved
Tb927.6.4570	29.5	50.2	21.1	0.42	hypothetical protein, conserved
Tb927.7.150	24.6	36.2	15.25	0.421	variant surface glycoprotein (VSG, pseudogene), putative,variant surface glycoprotein, degenerate	VSG
Tb927.9.15010	30.6	60.5	25.6	0.423	hypothetical protein, conserved
Tb927.9.11160	52.1	35.85	15.2	0.424	hypothetical protein, unlikely
Tb927.6.4220	20.1	9.75	4.15	0.426	mitogen-activated protein kinase 5 (MAPK5)	kinase-associated
Tb927.4.2340	11.9	7.6	3.25	0.428	hypothetical protein, conserved
Tb927.2.5700	73.3	98.2	42	0.428	small nuclear RNA, U2 snRNA	unknown
Tb927.9.5660	33.8	23.6	10.1	0.428	hypothetical protein, unlikely
Tb927.9.290	19.8	84.7	36.25	0.428	variant surface glycoprotein (VSG, pseudogene), putative	VSG
Tb927.11.8620	16.9	24.8	10.65	0.429	unspecified product	unknown
Tb927.11.17260	25.4	41.55	17.9	0.431	variant surface glycoprotein (VSG), fragment, degenerate	VSG
Tb927.8.7780	65.3	96.55	41.6	0.431	hypothetical protein, conserved
Tb927.11.16670	33.1	43.4	18.7	0.431	hypothetical protein, conserved
Tb927.2.3730	20.3	51	22	0.431	hypothetical protein, conserved
Tb927.4.3230	21.5	52.95	22.85	0.432	hypothetical protein, conserved,ESAG11-related protein, putative	unknown
Tb927.8.4290	30	44.6	19.25	0.432	hypothetical protein, conserved
Tb927.11.6660	36.2	53.85	23.25	0.432	hypothetical protein, conserved
Tb927.1.4940	39.3	74.15	32.15	0.434	hypothetical protein, unlikely
Tb927.11.19660	115.4	324.95	141	0.434	variant surface glycoprotein (VSG, pseudogene), putative,variant surface glycoprotein (VSG), point mutation	VSG
Tb927.1.3320	30.8	69.7	30.25	0.434	leucine-rich repeat protein (LRRP), putative	unknown
Tb927.6.210	41.1	78.55	34.2	0.435	leucine-rich repeat protein (LRRP, pseudogene), putative,leucine-rich repeat protein 1 (LRRP1), degenerate	unknown
Tb06.3A7.960	22.8	53.9	23.5	0.436	hypothetical protein
Tb927.11.1850	20.2	23.5	10.25	0.436	hypothetical protein, conserved
Tb927.11.10220	29.7	45.85	20	0.436	hypothetical protein, conserved
Tb927.3.260	7.2	8.25	3.6	0.436	variant surface glycoprotein (VSG, pseudogene), putative,variant surface glycoprotein, fragment	VSG
Tb927.10.2450	42	43.45	19	0.437	hypothetical protein
Tb927.11.17110	15.7	45.9	20.1	0.438	variant surface glycoprotein (VSG), putative	VSG
Tb927.6.2270	15.4	14.8	6.5	0.439	hypothetical protein, conserved
Tb927.4.1420	59.9	168	73.8	0.439	hypothetical protein, conserved
Tb927.4.4770	32.1	17.15	7.55	0.44	hypothetical protein
Tb927.9.4930	25.6	21.55	9.5	0.441	hypothetical protein, conserved
Tb927.11.5760	14.2	4.65	2.05	0.441	hypothetical protein, conserved
Tb927.3.4980	56.1	86.4	38.15	0.442	hypothetical protein, conserved (pseudogene),hypothetical protein, conserved, frameshift
Tb927.9.7020	49.5	82.55	36.55	0.443	hypothetical protein, conserved
Tb927.9.2040	106.5	42.85	19	0.443	hypothetical protein, unlikely
Tb927.8.2340	56.1	88.3	39.2	0.444	hypothetical protein, conserved
Tb927.11.2080	35.7	36.6	16.3	0.445	hypothetical protein, conserved
Tb927.11.18650	37.7	81.45	36.35	0.446	expression site-associated gene 1 (ESAG1) protein, putative	unknown
Tb927.10.5790	11.6	42.6	19.1	0.448	hypothetical protein, conserved
Tb927.10.5520	32.1	22.4	10.05	0.449	hypothetical protein, conserved
Tb927.11.8580	21.7	23.4	10.5	0.449	unspecified product
Tb927.7.7300	21.4	22.85	10.3	0.451	ATP-dependent DEAD/H RNA helicase, putative	unknown
Tb927.11.16390	21.9	26.6	12	0.451	cyclin dependent kinases regulatory subunit, putative (CKS1)	kinase-associated
Tb927.7.2710	15.9	15.05	6.8	0.452	NADH-cytochrome b5 reductase, putative	unknown
Tb927.1.3850	35.3	39.05	17.65	0.452	hypothetical protein, conserved
Tb927.5.1310	46.1	53.95	24.4	0.452	protoheme IX farnesyltransferase, putative	unknown
Tb927.11.120	NGP	18.65	8.45	0.453	variant surface glycoprotein (VSG, pseudogene)-related, putative,variant surface glycoprotein-like (VSG-like), pseudogene	VSG
Tb927.1.3770	106.4	318.2	144.2	0.453	hypothetical protein, unlikely
Tb927.10.4530	16.2	36.95	16.75	0.453	hypothetical protein, conserved
Tb927.8.3290	54.9	94.6	42.95	0.454	DNA polymerase zeta catalytic subunit, putative	replication-associated
Tb927.1.1400	88.9	110.95	50.45	0.455	hypothetical protein, conserved
Tb927.6.2120	9.4	37.15	16.9	0.455	hypothetical protein, conserved
Tb927.8.3720	23.9	54.25	24.7	0.455	hypothetical protein, conserved
Tb927.9.11200	61.4	80	36.45	0.456	hypothetical protein, unlikely
Tb927.9.5580	6.2	24.8	11.3	0.456	hypothetical protein, unlikely
Tb927.4.4380	27.2	77.25	35.25	0.456	vacuolar-type proton translocating pyrophosphatase 1, putative (PPase1)	unknown
Tb927.9.7200	38.2	52.95	24.2	0.457	hypothetical protein, conserved
Tb927.10.9390	62.4	135.05	61.75	0.457	hypothetical protein, conserved
Tb927.1.5070	4.1	8.3	3.8	0.458	hypothetical protein, unlikely
Tb927.1.660	NGP	4.8	2.2	0.458	hypothetical protein, unlikely
Tb927.9.3240	12.4	6.65	3.05	0.459	hypothetical protein, unlikely
Tb927.11.17520	11.2	17.2	7.9	0.459	variant surface glycoprotein (VSG, pseudogene), putative	VSG
Tb927.9.2970	5.7	28.5	13.1	0.46	hypothetical protein, unlikely
Tb927.11.16380	41	92.85	42.7	0.46	hypothetical protein, conserved
Tb927.11.18370	5	20	9.2	0.46	variant surface glycoprotein (VSG), putative	VSG
Tb927.11.8480	68.6	87.15	40.2	0.461	DNA polymerase kappa, putative,DNA polymerase IV, putative	replication-associated
Tb927.4.5780	20.5	18.1	8.35	0.461	variant surface glycoprotein (VSG, pseudogene), putative,variant surface glycoprotein, degenerate	VSG
Tb927.1.3160	8.5	4.55	2.1	0.462	hypothetical protein, unlikely
Tb927.11.2550	38	86.85	40.25	0.463	recombinase rad51, putative	repair-associated
Tb927.9.3150	3.7	7.55	3.5	0.464	hypothetical protein, unlikely
Tb927.8.6310	26.2	71.3	33.15	0.465	hypothetical protein, conserved
Tb927.11.14520	31.2	37.05	17.25	0.466	Polypeptide deformylase 1	unknown
Tb927.4.3730	100.5	97.05	45.2	0.466	hypothetical protein, conserved
Tb927.6.3200	9.7	20.5	9.55	0.466	hypothetical protein, conserved
Tb927.11.17360	21.5	27.75	12.95	0.467	variant surface glycoprotein (VSG), degenerate	VSG
Tb927.10.12970	88.3	208.35	97.4	0.467	hypothetical protein, conserved
Tb927.8.5460	28.7	37.1	17.35	0.468	flagellar calcium-binding protein,44 kDa calflagin,44 kDa calcimedin (Tb-44)	unknown
Tb927.5.3090	7	46.05	21.55	0.468	hypothetical protein, conserved
Tb927.11.11760	22.1	50.95	23.85	0.468	hypothetical protein, conserved
Tb927.11.8610	14.2	20.4	9.55	0.468	unspecified product	unknown
Tb927.10.15100	14.7	22.85	10.7	0.468	hypothetical protein, conserved
Tb927.9.17700	12.7	22.4	10.5	0.469	variant surface glycoprotein (VSG, pseudogene), putative	VSG
Tb927.6.3350	23	27.3	12.8	0.469	hypothetical protein, conserved (YCF45)
Tb927.4.720	70.7	53.5	25.15	0.47	hypothetical protein, conserved
Tb927.6.1970	8.7	17.2	8.1	0.471	nuclear cap binding protein, putative (CBC20)	unknown
Tb927.9.16480	31.4	124.4	58.6	0.471	variant surface glycoprotein (VSG, pseudogene), putative,variant surface glycoprotein (VSG), degenerate fragment	VSG
Tb927.10.8630	20.2	68.55	32.3	0.471	hypothetical protein, conserved
Tb927.11.7180	38.8	75.1	35.45	0.472	hypothetical protein, conserved
Tb927.10.5020	48.4	105	49.6	0.472	hypothetical protein, conserved
Tb927.9.7750	9.2	33.55	15.85	0.472	hypothetical protein, unlikely
Tb927.3.1150	49.4	90.25	42.65	0.473	hypothetical protein, conserved
Tb927.11.2410	38	20.7	9.8	0.473	hypothetical protein, conserved
Tb927.4.1970	40.2	103.4	49	0.474	hypothetical protein, conserved
Tb927.11.2890	22.3	22.05	10.45	0.474	hypothetical protein, conserved
Tb927.11.7190	14.8	42.2	20.05	0.475	hypothetical protein
Tb927.8.1220	26.8	14.1	6.7	0.475	hypothetical protein, conserved (pseudogene)
Tb927.1.3380	19.7	57.3	27.25	0.476	hypothetical protein, unlikely
Tb927.5.4370	19.7	13.55	6.45	0.476	hypothetical protein, conserved
Tb927.11.4840	34.8	47.95	22.85	0.477	hypothetical protein, conserved
Tb927.10.12190	63.1	134.05	63.95	0.477	RAB-interacting protein, putative	RAB/ras/GTPase
Tb927.10.16040	18.7	16.65	7.95	0.477	oxidoreductase-protein, putative	unknown
Tb927.3.1050	30	68.5	32.85	0.48	transposase of Tn10	unknown
Tb927.10.11990	9.6	20	9.6	0.48	RNA-binding protein	unknown
Tb927.11.4710	37.5	59.05	28.35	0.48	hypothetical protein, conserved
Tb927.10.6450	6.1	12.6	6.05	0.48	hypothetical protein, conserved
Tb927.11.9820	29.6	76.1	36.6	0.481	hypothetical protein, conserved
Tb927.11.18080	52.3	56.55	27.2	0.481	variant surface glycoprotein (VSG), frameshifted and point mutation	VSG
Tb927.6.710	35.1	27.1	13.05	0.482	dephospho-CoA kinase, putative	unknown
Tb927.10.5580	21.1	21.95	10.6	0.483	hypothetical protein, conserved
Tb927.3.480	19.6	22.25	10.75	0.483	variant surface glycoprotein (VSG, pseudogene), putative,variant surface glycoprotein, degenerate	VSG
Tb927.9.10610	14.5	16.85	8.15	0.484	hypothetical protein, unlikely
Tb927.6.3940	31.4	44.55	21.55	0.484	hypothetical protein, conserved
Tb927.9.370	12.5	24.8	12.05	0.486	variant surface glycoprotein (VSG, pseudogene), putative	VSG
Tb927.11.12930	17.7	7.3	3.55	0.486	DEAD-box helicase, putative	repair-associated
Tb927.6.2620	22.4	18.3	8.9	0.486	hypothetical protein, conserved
Tb927.10.9770	15.8	23.1	11.25	0.487	gamma-tubulin complex subunit, putative,spindle pole body protein, putative (GCP2)	unknown
Tb927.6.4390	56.6	85.2	41.6	0.488	kinesin, putative	unknown
Tb927.4.2120	14.2	52	25.4	0.488	hypothetical protein, conserved
Tb927.8.170	20.8	26.1	12.75	0.489	variant surface glycoprotein (VSG, atypical), putative	VSG
Tb927.8.5330	28.3	41.45	20.25	0.489	tyrosyl/methionyl-tRNA synthetase, putative	unknown
Tb927.10.16370	36	82.25	40.3	0.49	Variant Surface Glycoprotein, putative	VSG
Tb927.6.2100	32.9	28.95	14.2	0.491	40S ribosomal protein S30, putative	ribosome
Tb927.9.8290	38.9	73.9	36.25	0.491	hypothetical protein, conserved
Tb927.11.11910	22.6	29.45	14.45	0.491	hypothetical protein, conserved
Tb927.9.16530	16.2	62.85	30.9	0.492	variant surface glycoprotein (VSG, pseudogene), putative,variant surface glycoprotein (VSG), frameshifted and point mutation	VSG
Tb927.9.10060	34.1	40.15	19.75	0.492	hypothetical protein, conserved
Tb927.7.1450	15.6	21.95	10.8	0.492	hypothetical protein, conserved
Tb927.10.9400	19.6	29.95	14.75	0.492	branch point binding protein, putative	unknown
Tb927.11.9850	7.6	14.3	7.05	0.493	hypothetical protein, conserved
Tb927.9.3740	44.9	165.2	81.55	0.494	hypothetical protein, unlikely
Tb927.6.1940	40.4	110.45	54.6	0.494	leucine-rich repeat protein (LRRP), putative	unknown
Tb927.9.6560	19.4	19	9.4	0.495	protein kinase, putative	kinase-associated
Tb927.10.370	22.3	29.5	14.6	0.495	calcineurin B subunit, putative	unknown
Tb927.9.7290	35.8	111.3	55.1	0.495	variant surface glycoprotein (VSG)-related, putative	VSG
Tb927.10.8920	16.9	15.95	7.9	0.495	ras-like small GTPase, putative (TbGRP)	RAB/ras/GTPase
Tb927.3.360	11.9	11	5.45	0.495	variant surface glycoprotein (VSG, pseudogene), putative,variant surface glycoprotein, degenerate	VSG
Tb927.9.6540	26.1	49.4	24.55	0.497	hypothetical protein, unlikely
Tb927.9.4060	21.6	24.85	12.35	0.497	hypothetical protein, unlikely
Tb927.8.5390	34.6	42.55	21.15	0.497	cell division control protein 2 homolog 4 (CRK4)	kinase-associated
Tb927.11.20170	42.4	63.05	31.35	0.497	variant surface glycoprotein (VSG, pseudogene), putative,variant surface glycoprotein (VSG), degenerate fragment	VSG
Tb927.9.390	34.9	47.45	23.6	0.497	variant surface glycoprotein (VSG, pseudogene), putative	VSG
Tb927.5.2400	63.5	60.45	30.1	0.498	ubiquitin carboxyl-terminal hydrolase, putative,cysteine peptidase, Clan CA, family C19, putative	unknown
Tb927.3.2520	17	13.25	6.6	0.498	expression site-associated gene 1 (ESAG1) protein, putative	unknown
Tb927.3.2570	28.2	29.8	14.85	0.498	hypothetical protein, conserved
Tb927.9.17500	40.6	76.6	38.2	0.499	expression site-associated gene 3 (ESAG3, pseudogene), putative,expression site-associated gene 3 (ESAG3), degenerate	unknown
Tb927.1.2650	48	70.05	34.95	0.499	hypothetical protein, unlikely
Tb927.9.1030	17.8	31.85	15.9	0.499	variant surface glycoprotein (VSG, pseudogene), putative,variant surface glycoprotein (VSG), frameshifted and degenerate	VSG

## Sheet: GO enrichment
Biological Process
GO ID	GO term	No. in GO	No in query	% of GO set	Fold enrichment	Odds ratio	P-value (from Fisher's exact test)	FDR (Benjamini-Hocheberg	Bonferroni adjusted P-value
GO:0006281	DNA repair	85	9	10.6	5.36	5.72	7.58e-05	0.00165	0.00356
GO:0006974	response to DNA damage stimulus	86	9	10.5	5.3	5.65	8.24e-05	0.00165	0.00387
GO:0033554	cellular response to stress	89	9	10.1	5.12	5.46	0.000105	0.00165	0.00494
GO:0006259	DNA metabolic process	232	12	5.2	2.62	2.8	0.00256	0.0266	0.12
GO:0006950	response to stress	518	20	3.9	1.95	2.15	0.0032	0.0266	0.15
GO:0006913	nucleocytoplasmic transport	29	4	13.8	6.98	7.19	0.00355	0.0266	0.167
GO:0051169	nuclear transport	30	4	13.3	6.75	6.95	0.00397	0.0266	0.186
GO:0051716	cellular response to stimulus	280	12	4.3	2.17	2.3	0.0106	0.0485	0.498
GO:0050896	response to stimulus	730	23	3.2	1.59	1.74	0.0168	0.0485	0.788
GO:0022618	ribonucleoprotein complex assembly	9	2	22.2	11.24	11.42	0.0183	0.0485	0.859
GO:0016310	phosphorylation	235	10	4.3	2.15	2.26	0.02	0.0485	0.938
GO:0071826	ribonucleoprotein complex subunit organization	10	2	20	10.12	10.28	0.0216	0.0485	1
GO:0015992	proton transport	30	3	10	5.06	5.17	0.0254	0.0485	1
GO:0006818	hydrogen transport	30	3	10	5.06	5.17	0.0254	0.0485	1
GO:0006812	cation transport	89	5	5.6	2.84	2.92	0.0352	0.0485	1
Molecular Function
GO ID	GO term	No. in GO	No in query	% of GO set	Fold enrichment	Odds ratio	P-value (from Fisher's exact test)	FDR (Benjamini-Hocheberg	Bonferroni adjusted P-value
GO:0003684	damaged DNA binding	35	7	20	10.12	10.7	1.32e-05	0.000264	0.000264
GO:0003887	DNA-directed DNA polymerase activity	36	6	16.7	8.43	8.83	0.000138	0.00138	0.00277
GO:0034061	DNA polymerase activity	43	6	14	7.06	7.39	0.00033	0.0022	0.00661
GO:0003677	DNA binding	268	13	4.9	2.45	2.63	0.00291	0.0136	0.0583
GO:0016772	transferase activity, transferring phosphorus-containing groups	447	18	4	2.04	2.22	0.0034	0.0136	0.068
GO:0004674	protein serine/threonine kinase activity	177	9	5.1	2.57	2.7	0.00974	0.0286	0.195
GO:0016779	nucleotidyltransferase activity	117	7	6	3.03	3.16	0.01	0.0286	0.2
GO:0016773	phosphotransferase activity, alcohol group as acceptor	265	11	4.2	2.1	2.21	0.0175	0.0384	0.351
GO:0000166	nucleotide binding	862	26	3	1.53	1.67	0.0182	0.0384	0.364
GO:0004672	protein kinase activity	211	9	4.3	2.16	2.25	0.0264	0.0384	0.528
GO:0036094	small molecule binding	899	26	2.9	1.46	1.59	0.0291	0.0384	0.582
GO:0016301	kinase activity	294	11	3.7	1.89	1.99	0.0336	0.0384	0.671
GO:0004713	protein tyrosine kinase activity	154	7	4.5	2.3	2.38	0.0362	0.0384	0.724

## Sheet: Pathway conservation
predicted MMS response networks	Drosophilaa	T. brucei	T. brucei comments
Base excision repair	+	+	6 of 10 genes predicted to show MMS sensitivity
Nucleotide excision repair	+	+	7 of 8 genes predicted to show MMS sensitivity
Homologous recombination	+	+	5 of 7 genes predicted to show MMS sensitivity
Mismatch repair	+	+	3 of 6 genes predicted to show MMS sensitivity
RecQ	+	+	1 of 2 genes predicted to show MMS sensitivity
DNA damage response	+	+	ATR and ATM identified in kinome screen; DNA PKcs absent
Transcription	+	-	not GO enriched
Ribosome	+	?	not GO enriched, 2 genes in <0.5 MMS+/MMS-
ATPase	+	?	not GO enriched, 3 genes in <0.5 MMS+/MMS-
Notch	+	-	not present in T. brucei?
Proteasome	+	?	not GO enriched, 1 gene in <0.5 MMS+/MMS-
TOR kinase	+	+	TOR4 identified in kinome screen
Glutathione	+	?b	not GO enriched
Protein kinase	N/E	+	GO enriched; 9 genes tested show MMS sensitivity
Nuclear transport	N/E	+	GO enriched
DNA replication	N/E	+	GO enriched
N/E - not examined
a predicted from Ravi et al, 2009
b Trypanothione
