# Supplementary material for: Genome-wide and protein kinase-focused RNAi screens reveal conserved and novel damage response pathways in Trypanosoma brucei
Source: PLoS Pathog. 2017 Jul 24;13(7):e1006477. doi: 10.1371/journal.ppat.1006477 (PMC5542689; doi:10.1371/journal.ppat.1006477)
Supplement: S5 Table — (XLSX) [file ppat.1006477.s005.xlsx]

## Sheet: Endogenoustaggingprimers
	Gene Name	GeneID	Sense	Sequence	Restriction sites	Use
	CAMK/KL	Tb927.2.1820	FW	GTAT aagctt AGGAATGAAGAGTTGGGG	HindIII	C-terminal tag
	CAMK/KL	Tb927.2.1820	RV	GCTA tctaga CATCAGTTCCGGTTTCCC	XbaI	C-terminal tag
	KFR1	Tb927.10.7780	FW	GTAT aagctt TGAAGCCTGCCAATGTTT	HindIII	C-terminal tag
	KFR1	Tb927.10.7780	RV	GCTA tctaga CAAGGCTAACTTTTGCTTTCG	XbaI	C-terminal tag
	AUK2	Tb927.3.3920	FW	GTAT aagctt ACTATGTAGGGGTGGGTC	HindIII	C-terminal tag
	AUK2	Tb927.3.3920	RV	GCTA tctaga CACGCGAGGACGTTTTCC	XbaI	C-terminal tag
	Tb927.9.6560	Tb927.9.6560	FW	GTAT aagctt CTACTGCGAGCAACCAAA	HindIII	C-terminal tag
	Tb927.9.6560	Tb927.9.6560	RV	GCTA tctaga CTTGAAGAGACTGGCGGA	XbaI	C-terminal tag
	Tb927.7.960	Tb927.7.960	FW	GATC gagctc AAG GCT ATG TGG CAG GGG GAC CC	SacI	C-terminal tag
	Tb927.7.960	Tb927.7.960	RV	GATC tctaga GTT GTT GGT GGC ATC ATA CAG C	XbaI	C-terminal tag
	CRK6	Tb927.11.1180	FW	GGTC actagt TCT GAT ACA TTA AGT AGC AAA CT	SpeI	N-terminal tag ORF
	CRK6	Tb927.11.1180	RV	GGTC ggtacc CGA TAC CAC AAC GTC ATT	KpnI	N-terminal tag ORF
	CRK6	Tb927.11.1180	FW	GGTC ggtacc GCA GAG CGA ACA CGC ATA	KpnI	N-terminal tag 5'UTR
	CRK6	Tb927.11.1180	RV	GGTC ggatcc GAT ATC CAA CCC GTT TCA GT	BamHI	N-terminal tag 5'UTR
	CRK11	Tb927.6.3110	FW	GCACG aagctt GCG ATC CGT TTC CTC ACA	HindIII	C-terminal tag
	CRK11	Tb927.6.3110	RV	GCACG tctaga AAG TGT GGC CAT GTT CAT GT	XbaI	C-terminal tag
	MPK2	Tb927.10.5140	FW	GCACG aagctt CCA GTT TGC CGA AGC TAT	HindIII	C-terminal tag
	MPK2	Tb927.10.5140	RV	GCACG tctaga TTT GTG CAA CAC ACG AGA G	XbaI	C-terminal tag
