# Supplementary material for: Genome-wide and protein kinase-focused RNAi screens reveal conserved and novel damage response pathways in Trypanosoma brucei
Source: PLoS Pathog. 2017 Jul 24;13(7):e1006477. doi: 10.1371/journal.ppat.1006477 (PMC5542689; doi:10.1371/journal.ppat.1006477)
Supplement: S6 Table — (XLSX) [file ppat.1006477.s006.xlsx]

## Sheet: Sheet1
		Primer Number	Primer Name	Sense	Primer Sequence (5' - 3')	Purpose of Primer	Restriction site (if applicable)
		22	BSD FW	FW	GGC CAA GCC TTT GTC TCA AG	Confirm 3'UTR integration from BSD cassette to 5'UTR
		126	FWNEOKOcheck	FW	GCT TGC CGA ATA TCA TGG	Confirm integration from NEO cassette to 3'UTR
		141	AUK2	FW	GCACG aagctt gcggccgc GGT TCC TTG TGT TGT TAT CT	Amplifies 5'UTR region	HindIII + NotI
		142	AUK2	RV	GCACG tctaga CTG GAT CAC AAC CCT CGG		XbaI
		143	AUK2	FW	GCACG gagctc CTG CAG AAA GAC CCC AAC	Amplifies 3'UTR region	SacI
		144	AUK2	RV	GCACG atcgat gcggccgc AGG CCC CGA TAG ATT TTG		ClaI + NotI
		145	IntegAUK25UTR	FW	TAT ACC ACG AGA CGC ACT	Confirm 3'UTR integration for AUK2
		146	IntegAUK23UTR	RV	GCG GGC CAA TGA AAA AAA	Confirm 5'UTR integration for AUK2
		147	CCheckAUK2FW	FW	TGA CCT AAA GCC GGG AAA	Amplifies AUK2 ORF
		148	CCheckAUK2RV	RV	CGA CCA CAT ATC AGC CTT
		166	BSD KO CHK	RV	GGG TGG ATT CTT CTT GAG AC	Confirm integration from BSD cassette to 5'UTR
		167	NEO KO CHK	RV	GCG TGC AAT CCA TCT TGT TC	Confirm integration from NEO cassette to 5'UTR
		OL29	Actin q-PCR	FW	CGGACGAGGAACAAACTGC	Endogenous control for RTPCR
		OL30	Actin q-PCR	RV	TTTCCATGTCATCCCAATTGG
		OL31	AUK2RTFW2	FW	GGG AGG GTT CGT ACT CTG TTG T	AUK2 (Tb927.3.3920) qRT-PCR
		OL32	AUK2RTRV1	RV	TTT CAG CGC AAC GAC TTG AC
